# Supplementary material for: Developmentally regulated HEART STOPPER, a mitochondrially targeted L18 ribosomal protein gene, is required for cell division, differentiation, and seed development in Arabidopsis
Source: J Exp Bot. 2015 Jun 23;66(19):5867–80. doi: 10.1093/jxb/erv296 (PMC4566979; doi:10.1093/jxb/erv296)
Supplement: Supplementary Data [file supp_erv296_JEXPBOT_145201_Supplementary_tables.xlsx]

## Sheet: Supptable1 
Supplementary table 1. Complementation of the hes phenotype by introducing a full At1g08845 genomic sequence or a HES:GFP sequence into populations derived from HES/hes respectively
	Possible genotypes of transgenic plants	Percentages of hes seeds in individual transgenic plants
At1g08845 sequence	I:a HES/HES with one or multi-copies of transgene or	0% in all 6 plants
	I:b HES/hes (or hes/hes) with multi-copies of transgenes
	II: HES/hes with one copy of transgene or hes/hes with multi-copies of trangenes	9.1%, 6%, 3.22%, 0.83%, 1.9%, 2.2%
	III: hes/hes with one copy of trangenes	34%, 32.8%, 23.3%, 18.6%, 26.4%, 28.1%, 24.3%, 26.3%
HES:GFP	I	0% in all 3 plants
	II	2.1%, 3.3%
	III:	30.1%, 21.1%

## Sheet: Supptable2
Supplementary table 2. Gene expression in four seed samples (wt and hes refer to Wildtype and hes mutant samples respectively and modt refers to a modified t test.
SEQ_ID	wt80_Mean	hes80_Mean	wt60mix_Mean	hes60mix_Mean	Differential (hes80/wt80)	Differential (hes60/wt80)	Differential (wt80/wt60)	moderated_t_test at 80hrs hes/wt P value	modt at 80hrs hes/wt T value	modt at 60hrs hes/wt P value	modt at 60hrs hes/wt T value	modt 60v80hrs P value	modt 60v80hrs T value	wt80_rep1	wt80_rep2	wt80_rep3	hes80d_rep1	hes80_rep2	hes80_rep3	wt60_rep1	wt60_rep2	wt60_rep3	hes60_rep1	hes60_rep2	hes60_rep3
AT1G02850_3	15.53	62.146	53.452	45.368	4.00167	0.848775	0.290544	0.0143	7.64886	0.0197	-7.19754	0.0467	5.7267	19.172	13.912	14.043	81.594	44.229	66.509	47.271	38.29	84.374	58.555	40.395	39.48
AT1G02850_5	23.321	151.487	146.98	121.133	6.49567	0.824146	0.158669	0.0145	7.60959	0.0242	-6.62818	0.0543	5.26707	31.583	15.408	26.065	228.344	121.841	124.952	169.44	70.075	267.42	164.697	134.132	80.458
AT1G03660_1	98.422	949.143	173.633	97.906	9.64365	0.563868	0.566836	0.00394	13.7797	0.99	0.0320392	0.205	2.80353	141.619	81.836	82.263	994.013	962.08	894.111	201.247	127.447	204.099	98.031	90.835	105.394
AT1G04778_1	47.447	236.501	27.204	20.706	4.98458	0.761135	1.74408	0.0484	4.92368	0.127	3.32779	0.501	-1.4678	31.58	80.752	41.883	382.226	139.489	248.108	14.982	58.375	23.021	26.062	19.643	17.341
AT1G05135_1	126.546	530.549	276.155	298.353	4.19252	1.08038	0.458244	0.00536	11.8892	0.0453	-5.1685	0.0763	4.49715	105.862	146.474	130.693	566.274	462.064	570.753	357.489	293.575	200.667	373.853	327.861	216.671
AT1G05300_1	297.673	1325.51	199.086	301.701	4.4529	1.51543	1.4952	0.0092	9.08562	0.98	-0.0622768	0.408	-1.77786	240.943	427.777	255.908	1256.69	1331.89	1391.39	176.382	296.74	150.762	209.72	377.412	346.955
AT1G09360_1	2314.07	440.304	1390.94	1338.22	0.190272	0.962097	1.66368	0.00554	-11.2652	0.111	3.5498	0.192	-2.90425	2286.64	1891.71	2864.71	492.941	485.131	356.946	1525.85	1720.23	1025.24	1625.19	1391.97	1059.37
AT1G11210_1	459.023	2070.62	1805	1808.28	4.51094	1.00182	0.254306	0.0638	4.47247	0.0214	-6.90052	0.0652	4.86055	701.206	442.739	311.538	1252.6	4005.49	1769.44	1756.39	1159.09	2888.64	1847.28	1813.79	1764.73
AT1G14280_1	63.856	13.863	120.118	132.041	0.217093	1.09926	0.531608	0.00584	-11.0503	0.0177	-7.57065	0.0501	5.55424	72.709	60.161	59.525	15.891	15.695	10.681	126.376	107.312	127.796	120.133	139.001	137.862
AT1G16370_1	143.423	32.321	55.38	19.488	0.225353	0.351892	2.58979	0.0035	-14.303	0.0136	8.67847	0.0501	-5.55005	145.43	126.346	160.561	33.96	34.338	28.954	42.346	51.721	77.549	32.832	16.793	13.424
AT1G17170_1	78.788	504.427	102.57	93.114	6.40232	0.907815	0.768143	0.00657	10.5078	0.651	-0.89909	0.561	1.28512	65.624	115.908	64.299	519.604	449.75	549.225	114.151	123.346	76.639	113.59	86.343	82.315
AT1G18520_1	809.322	197.702	246.446	114.014	0.244282	0.462635	3.28398	0.00689	-10.2882	0.0114	13.9445	0.0365	-7.00655	980.623	615.972	877.609	207.265	200.435	186.011	202.6	311.528	237.153	129.052	107.137	107.194
AT1G19630_1	43.631	333.232	41.138	69.52	7.63743	1.68992	1.06062	0.00923	9.10318	0.282	-2.12411	0.942	-0.202421	30.621	53.393	50.804	344.551	232.568	461.782	33.183	77.213	27.172	47.391	79.683	88.973
AT1G19640_1	326.378	1783.33	140.754	110.317	5.464	0.783755	2.31878	0.018	6.90179	0.0311	5.96074	0.159	-3.18841	268.902	483.289	267.523	2429.08	1156.33	2019.16	112.041	237.71	104.703	125.654	112.343	95.106
AT1G19960_1	114.315	891.252	202.881	60.807	7.79646	0.299716	0.563459	0.0693	4.31909	0.44	1.49396	0.546	1.33241	317.409	86.432	54.452	691.924	1555.44	657.793	188.735	153.946	287.411	56.492	64.179	62.011
AT1G20530_1	25.141	119.64	28.594	55.108	4.75876	1.92725	0.879238	0.00796	9.77333	0.0257	-6.45425	0.77	0.709577	23.659	30.4	22.094	159.775	109.96	97.472	21.048	39.569	28.071	64.226	52.306	49.816
AT1G22065_1	36.803	178.897	49.363	55.394	4.86087	1.12218	0.745576	0.00986	8.77601	0.276	-2.15462	0.546	1.33353	33.746	54.204	27.253	189.77	165.926	181.83	47.805	67.267	37.404	50.922	66.576	50.137
AT1G22420_1	509.655	124.239	329.371	281.784	0.243771	0.855521	1.54736	0.0164	-7.13143	0.155	3.02131	0.502	-1.46569	354.055	763.129	489.96	140.417	121.15	112.728	207.17	582.396	296.151	315.715	252.321	280.867
AT1G23200_1	48.36	941.102	41.111	59.629	19.4604	1.45045	1.17633	0.0095	8.86986	0.402	-1.62525	0.747	-0.775302	63.202	40.973	43.674	1936.83	504.164	853.588	27.893	57.233	43.523	61.183	59.089	58.647
AT1G26200_1	174.82	30.243	106.122	162.94	0.172996	1.5354	1.64735	0.00335	-16.4037	0.823	0.480047	0.0957	-4.05381	170.564	158.534	197.589	27.159	34.3	29.694	106.471	122.65	91.52	211.858	161.273	126.612
AT1G26720_1	33.094	221.972	119.706	18.389	6.70743	0.153615	0.276456	0.0127	8.0292	0.259	2.25402	0.0851	4.27852	56.05	22.947	28.18	229.659	254.882	186.841	97.671	86.419	203.224	20.171	13.258	23.251
AT1G27730_1	1755.64	7417.94	3643.46	2161.58	4.2252	0.593278	0.481861	0.0745	4.20266	0.828	-0.466724	0.284	2.31655	1413.81	3373.3	1134.65	4525.13	11182.8	8066.16	2972.05	2863.64	5682.85	896.988	2864.24	3931.14
AT1G28590_1	31.962	197.193	21.408	17.558	6.16964	0.820167	1.49297	0.0202	6.60848	0.301	2.03125	0.484	-1.52111	46.304	16.837	41.88	229.888	202.607	164.627	21.086	19.424	23.956	14.112	15.671	24.477
AT1G30160_1	32.053	223.721	32.629	34.804	6.97972	1.06667	0.982351	0.00314	15.0569	0.741	-0.681561	0.966	0.125234	33.881	25.588	37.984	210.28	211.531	251.738	37.65	32.395	28.482	33.711	37.493	33.356
AT1G30160_2	18.336	199.046	14.047	16.104	10.8554	1.14639	1.30532	0.00312	16.3171	0.671	0.851486	0.458	-1.59847	17.822	14.692	23.545	170.181	215.394	215.137	17.912	12.712	12.174	13.747	19.485	15.59
AT1G30170_1	28.722	292.696	31.82	47.072	10.1906	1.47932	0.902634	0.00286	19.9812	0.155	-3.0202	0.759	0.740833	34.878	24.422	27.817	275.963	312.672	290.611	29.388	37.83	28.981	40.118	40.527	64.152
AT1G34245_1	1040.06	188.083	210.462	36.921	0.180838	0.175428	4.94181	0.0209	-6.51923	0.0168	7.83649	0.0416	-6.27095	1238.6	585.27	1551.99	151.785	189.508	231.308	171.713	252.136	215.319	76.158	40.217	16.432
AT1G35910_1	823.77	174.425	3219.28	1147.37	0.21174	0.356404	0.255886	0.0605	-4.55512	0.46	-1.43035	0.0537	5.29565	1246.91	671.024	668.105	106.746	358.367	138.722	3281.98	2096.3	4849.39	1625.05	1089.86	852.844
AT1G49470_1	13.621	56.571	24.448	37.646	4.15324	1.53986	0.557144	0.0105	8.57317	0.0203	-7.05084	0.165	3.14163	18.063	13.399	10.441	53.744	68.528	49.157	18.582	25.997	30.249	37.718	37.069	38.16
AT1G52700_1	106.735	739.57	107.427	137.949	6.92903	1.28412	0.993558	0.0158	7.29484	0.471	-1.39752	0.994	0.0259331	85.989	123.804	114.22	771.624	428.64	1223.04	75.961	189.698	86.037	107.212	124.104	197.299
AT1G53160_1	41.74	194.522	44.098	40.88	4.66027	0.927027	0.946544	0.0298	5.80089	0.969	0.0964515	0.947	0.18644	32.62	69.43	32.11	190.73	139.297	277.042	38.987	74.045	29.705	42.708	42.98	37.218
AT1G54050_1	1900.11	390.858	776.408	432.824	0.205703	0.557469	2.44731	0.0552	-4.70464	0.102	3.69756	0.287	-2.30346	2412.49	914.623	3109.06	327.232	322.608	565.621	1515.45	531.87	580.662	222.354	588.786	619.343
AT1G54575_1	428.904	3907.26	443.391	359.87	9.10986	0.811631	0.967326	0.00393	21.1906	0.345	1.84572	0.933	0.23333	408.169	498.757	387.572	4181.21	3592.76	3970.87	443.917	545.716	359.827	348.713	362.267	368.928
AT1G57590_1	100.067	449.259	59.86	57.152	4.48956	0.954763	1.6717	0.0141	7.68142	0.047	5.10923	0.108	-3.83602	90.977	99.582	110.603	593.44	290.136	526.637	65.285	68.843	47.723	47.9	61.946	62.914
AT1G59740_1	70.684	14.016	151.966	135.026	0.198287	0.888523	0.465129	0.0252	-6.13118	0.0947	-3.80549	0.113	3.76467	93.036	49.476	76.721	8.959	22.125	13.889	146.47	119.46	200.572	134.129	122.477	149.855
AT1G59920_1	2860.24	647.549	2537.42	720.438	0.226396	0.283926	1.12723	0.00945	-8.88733	0.0357	5.6708	0.792	-0.648877	3800.39	2820.07	2183.34	535.898	750.213	675.384	2720.6	1943.65	3089.53	1130.16	688.326	480.678
AT1G59930_1	2156.27	495.245	1842.21	532.732	0.229677	0.289181	1.17048	0.0105	-8.6121	0.0345	5.74344	0.688	-0.935506	2874.17	1965.12	1775.04	402.091	622.497	485.285	1908.52	1488.18	2201.23	853.289	501.885	353.04
AT1G60983_1	1581.35	224.308	716.217	640.694	0.141846	0.894553	2.20792	0.00987	-8.78423	0.1	3.72848	0.116	-3.71863	1641.56	1020.74	2359.99	270.929	187.126	222.611	832.755	679.769	649.014	860.014	631.523	484.236
AT1G61800_1	143.881	3845.11	164.336	235.968	26.7243	1.43588	0.875527	0.00541	11.7225	0.254	-2.28198	0.827	0.545518	122.437	224.447	108.388	3555.57	2568.91	6224.01	112.158	216.431	182.831	257.786	182.766	278.87
AT1G62000_1	71.566	314.79	81.597	104.647	4.39862	1.28248	0.877058	0.016	7.23215	0.162	-2.95058	0.719	0.850218	85.214	57.907	74.279	476.892	235.42	277.843	87.616	95.624	64.845	118.694	105.368	91.63
AT1G62060_1	24.737	154.466	26.239	21.758	6.24428	0.829217	0.942762	0.0352	5.48961	0.667	0.859345	0.92	0.276254	26.752	21.425	26.411	346.701	95.581	111.217	17.387	40.535	25.632	21.288	16.982	28.491
AT1G62220_1	26.371	119.643	31.51	25.043	4.53691	0.794765	0.836912	0.0387	5.29432	0.895	0.303048	0.632	1.08275	23.083	33.73	23.554	224.042	74.316	102.861	36.688	35.126	24.277	23.098	33.662	20.199
AT1G62340_1	1965.93	477.675	1306.66	602.09	0.242977	0.460785	1.50454	0.00295	-15.6961	0.0153	8.18308	0.101	-3.96856	2165.46	1825.85	1921.71	505.97	457.418	470.932	1354.2	1328.13	1240.41	812.959	533.07	503.653
AT1G62500_1	553.867	113.755	556.212	1095.3	0.205383	1.96921	0.995785	0.0448	-5.04428	0.171	-2.86006	0.996	0.0180948	423.574	963.632	416.271	71.672	182.69	112.421	578.977	606.418	490.102	1031.29	989.369	1287.84
AT1G64370_1	31.786	291.321	27.157	39.53	9.16514	1.45563	1.17045	0.00912	9.40262	0.622	-0.976747	0.691	-0.925506	24.254	43.688	30.308	382.927	186.355	346.463	26.159	31.602	24.227	27.425	56.06	40.179
AT1G69828_1	4506.29	1059.26	3420.54	3820.03	0.235062	1.11679	1.31742	0.0177	-6.9562	0.683	0.821149	0.588	-1.20951	4800.35	2898.36	6577.05	941.606	1117.68	1129.33	4462.08	3220.93	2784.61	3854.33	3804.35	3801.63
AT1G70850_2	133.222	552.163	57.834	61.624	4.14469	1.06552	2.30351	0.00506	12.2176	0.0727	4.29141	0.0618	-4.99071	155.873	136.172	111.395	497.693	582.966	580.226	43.773	75.17	58.79	65.357	43.616	82.093
AT1G71250_1	3238.63	807.509	899.021	181.855	0.249337	0.202281	3.60239	0.00287	-16.2866	0.0717	4.31598	0.0419	-8.67983	3457.7	3015.94	3257.42	806.573	777.017	840.17	807.034	749.236	1201.71	682.712	231.463	38.059
AT1G71380_1	67.869	336.635	63.725	67.811	4.96006	1.06413	1.06504	0.0158	7.28844	0.999	0.00338197	0.923	-0.264537	76.618	42.447	96.127	330.4	400.491	288.302	87.327	56.94	52.043	47.421	88.326	74.448
AT1G72200_1	67.405	344.183	68.692	95.582	5.10615	1.39146	0.981277	0.00537	11.563	0.233	-2.4017	0.966	0.124022	75.744	57.391	70.452	345.866	426.193	276.6	63.277	89.706	57.102	83.807	82.847	125.767
AT1G72610_1	1114.73	140.806	1352.77	1893.07	0.126313	1.3994	0.824039	0.00761	-9.91454	0.297	-2.05092	0.656	1.01935	1634.9	772.155	1097.28	128.265	122.362	177.871	1346.86	1273.36	1443.43	1308.89	1801.28	2877.48
AT1G72930_1	125.731	788.173	411.712	209.425	6.26871	0.508668	0.305387	0.00946	8.99176	0.127	-3.33663	0.0404	6.41099	158.207	115.115	109.138	822.177	536.889	1109.21	378.037	318.607	579.416	169.651	206.286	262.456
AT1G72930_2	153.548	859.881	495.861	223.007	5.60009	0.449737	0.309658	0.0122	8.11936	0.278	-2.14259	0.0427	6.11871	213.663	121.271	139.715	878.494	617.841	1171.38	502.794	384.446	630.748	182.187	231.172	263.331
AT1G75280_1	1597.01	12640.1	1545.72	2285.8	7.91485	1.47879	1.03318	0.00952	8.95497	0.138	-3.20108	0.93	-0.245593	1382.79	1803.9	1632.88	17912.3	7499.95	15032.8	1341.03	1868.87	1473.59	1970.61	2384.35	2541.82
AT1G77780_1	681.833	141.806	366.302	197.64	0.207978	0.539556	1.86139	0.004	-13.3617	0.0228	6.74316	0.0913	-4.12937	819.052	654.195	591.582	131.916	135.799	159.181	331.526	468.474	316.457	284.963	181.926	148.917
AT1G78000_1	94.384	1373.07	159.167	291.693	14.5478	1.83262	0.592984	0.00661	10.4091	0.0177	-7.60059	0.404	1.79356	71.04	100.861	117.344	1453.02	831.915	2141.56	111.87	311.264	115.803	333.339	285.115	261.14
AT1G80130_1	1256.33	5328.96	594.943	841.426	4.24168	1.4143	2.11168	0.0295	5.82254	0.351	1.82129	0.157	-3.22071	974.931	2009.41	1012.21	5064	3970.54	7526.34	684.721	706.646	435.222	663.526	983.644	912.752
AT2G01580_1	71.914	466.33	62.524	40.955	6.48457	0.655027	1.15018	0.0141	7.67917	0.221	2.47703	0.834	-0.52677	113.428	73.333	44.711	456.398	577.73	384.6	90.266	47.136	57.445	37.179	44.452	41.564
AT2G01660_1	499.319	2577.09	1114.09	907.918	5.16121	0.814943	0.448186	0.0405	5.21724	0.3	-2.03426	0.287	2.30086	1001.59	387.547	320.715	2083.51	3544.62	2317.52	1065.84	708.716	1830.61	1065.46	803.334	874.389
AT2G02850_1	242.552	1133.39	390.64	173.573	4.67276	0.444331	0.62091	0.00545	11.4998	0.25	2.30259	0.143	3.34944	307.236	221.166	210.003	1206.13	981.571	1229.75	377.939	347.841	453.448	197.161	189.115	140.25
AT2G03230_1	395.715	2418.26	431.402	554.489	6.11112	1.28532	0.917277	0.003	16.2887	0.417	-1.57243	0.787	0.662135	357.831	413.132	419.161	2599.93	2029.81	2679.74	437.819	517.675	354.237	335.986	744.243	681.776
AT2G03760_1	52.366	321.68	140.626	135.231	6.14294	0.961636	0.372376	0.0337	5.574	0.111	-3.55005	0.0815	4.35392	77.768	32.668	56.522	322.482	186.897	552.288	145.146	115.279	166.206	147.298	91.255	183.983
AT2G04050_1	25.427	171.713	30.37	29.541	6.75313	0.972719	0.837254	0.0101	8.72033	0.741	-0.68077	0.764	0.728954	30.081	15.562	35.119	197.462	168.208	152.433	28.052	23.941	41.708	34.601	25.55	29.162
AT2G04570_1	119.612	508.276	104.442	282.404	4.24938	2.70393	1.14524	0.00581	11.0171	0.0499	-4.97437	0.726	-0.831996	115.386	97.12	152.708	489.43	537.726	498.94	82.638	121.601	113.375	220.607	276.058	369.824
AT2G05330_1	3424.95	821.313	2482.73	463.742	0.239803	0.186787	1.37951	0.0129	-7.91	0.00813	16.2581	0.237	-2.59483	4036.72	2864.8	3474.08	570.797	1002.49	968.201	2685.66	2461.94	2314.51	396.386	498.681	504.532
AT2G10940_1	1890.01	361.217	3239.86	2890.8	0.19112	0.892263	0.583361	0.00405	-13.8153	0.097	-3.76914	0.16	3.1857	1819.72	2131.69	1740.45	299.292	417.996	376.737	3945.84	3787.61	2275.47	3199.44	2409.27	3133.98
AT2G15325_1	1693.45	361.371	1106.98	834.514	0.213394	0.753867	1.5298	0.00292	-15.4631	0.0185	7.42592	0.268	-2.4019	1542.08	1757.56	1791.85	344.31	411.029	333.457	1328.39	1359.89	750.909	851.914	920.66	740.98
AT2G15490_1	23.03	261.132	54.53	43.276	11.3385	0.793619	0.422341	0.00335	20.7717	0.14	-3.17913	0.0399	6.561	26.161	22.272	20.965	228.598	251.444	309.79	45.035	56.074	64.21	32.625	36.769	67.567
AT2G17305_1	478.667	106.272	331.093	210.692	0.222016	0.636354	1.44572	0.00583	-10.983	0.0177	7.66776	0.135	-3.43612	503.038	434.881	501.336	94.561	139.27	91.134	332.769	360.561	302.502	178.795	216.233	241.918
AT2G17750_1	3368.05	815.56	1934.28	2077.34	0.242146	1.07396	1.74124	0.00451	-12.8566	0.0879	3.94337	0.0864	-4.25589	3637.04	2775.2	3785.22	825.751	841.048	781.085	1682.16	2122.36	2027.09	2279.04	2218.74	1772.82
AT2G18050_1	194.896	1039.58	1262.56	1622.11	5.33403	1.28477	0.154366	0.0244	6.20332	0.0107	-16.7665	0.0365	7.83796	242.188	192.806	158.539	622.886	1790.93	1007.14	1587.88	744.848	1701.65	1674.97	1729.51	1473.35
AT2G18050_2	332.568	1699.98	1749.43	2512.2	5.11168	1.43601	0.1901	0.0265	6.03296	0.0128	-14.8513	0.0433	8.7936	437.612	273.784	307.004	1137.06	3041.76	1420.44	1842.56	1282.74	2265.35	2359.41	2706.39	2482.95
AT2G19070_1	228.773	53.746	98.458	40.167	0.234933	0.407963	2.32357	0.00751	-9.9705	0.0316	5.92226	0.078	-4.44842	264.263	179.873	251.891	51.246	65.017	46.597	97.565	72.078	135.722	71.13	41.674	21.863
AT2G19800_1	8196.48	1674.24	12927.5	7607.22	0.204263	0.588452	0.634034	0.0288	-5.85998	0.935	0.194424	0.374	1.91697	9783.18	5524.93	10187.7	1203.47	2827.39	1379.21	13209.5	8846.21	18488.4	15021.8	8689.93	3372.41
AT2G19850_1	85.677	456.977	73.388	87.888	5.33373	1.19758	1.16745	0.0162	7.17136	0.966	-0.107947	0.766	-0.71921	102.923	51.652	118.301	484.139	367.14	536.883	77.727	71.474	71.147	113.004	75.69	79.371
AT2G20510_1	15.977	67.737	13.908	14.073	4.23958	1.01188	1.1488	0.0278	5.94553	0.771	0.609426	0.759	-0.741461	16.827	10.899	22.241	45.651	74.11	91.866	14.251	12.457	15.154	16.445	10.727	15.8
AT2G20800_1	19.459	246.496	27.69	35.637	12.6676	1.28701	0.702735	0.00323	14.6029	0.0911	-3.87841	0.317	2.1594	20.168	20.506	17.815	171.9	332.762	261.83	28.388	36.84	20.301	25.408	40.92	43.532
AT2G21220_1	1095.51	230.957	1068.03	778.039	0.210823	0.728484	1.02573	0.00656	-10.4888	0.112	3.54145	0.937	-0.217766	1203.65	951.642	1147.8	246.464	175.26	285.207	1033.3	1197.13	984.874	728.926	834.363	774.402
AT2G21640_1	463.896	10664.1	1297.28	1583.4	22.988	1.22056	0.357592	0.00293	18.6796	0.029	-6.16412	0.0919	4.12089	613.057	334.857	486.297	11808.2	9332.53	11004.9	1508.29	792.964	1825.42	1172.22	1989.39	1702.34
AT2G23800_1	45.105	210.466	48.837	35.312	4.66608	0.723055	0.923587	0.0181	6.88266	0.161	2.9586	0.825	0.551764	45.176	42.001	48.364	352.427	147.297	179.589	58.023	37.02	54.227	33.6	37.425	35.016
AT2G24580_1	176.164	40.258	49.268	39.265	0.228527	0.796971	3.57561	0.0351	-5.50217	0.0359	5.65739	0.0652	-4.86081	246.52	92.811	238.947	44.732	40.625	35.904	51.034	44.056	53.191	43.299	36.592	38.209
AT2G25090_1	101.042	428.572	254.858	51.975	4.24154	0.203937	0.396463	0.0259	6.07711	0.169	2.88586	0.172	3.06978	165.225	79.002	79.029	501.606	490.304	320.068	227.482	164.549	442.234	51.059	65.619	41.906
AT2G26150_1	4536.8	786.244	1065.05	757.706	0.173304	0.711425	4.25969	0.0485	-4.91752	0.257	2.26332	0.0665	-4.81538	5962.88	2219.61	7055.33	471.751	973.832	1057.97	1213.74	836.959	1189.28	118.72	1577.22	2323.2
AT2G26150_2	708.066	132.482	79.097	115.571	0.187104	1.46112	8.95186	0.0713	-4.2702	0.179	2.78945	0.0421	-6.22333	861.822	320.747	1284.23	78.153	173.585	171.401	55.132	89.068	100.776	28.179	205.411	266.682
AT2G26695_1	373.263	58.331	206.79	492.147	0.156272	2.37994	1.80504	0.0135	-7.80184	0.571	-1.1089	0.106	-3.8794	422.91	306.28	401.493	40.042	98.033	50.56	179.327	265.024	186.062	283.097	570.318	738.299
AT2G29370_1	86.915	573.461	45.933	34.585	6.59798	0.752947	1.89219	0.00512	12.221	0.0157	8.07458	0.181	-2.98911	74.26	88.551	99.846	768.85	494.862	495.661	30.926	70.851	44.23	31.018	33.627	39.663
AT2G29500_1	324.753	72.491	134.291	115.773	0.223218	0.862109	2.41828	0.0407	-5.20705	0.15	3.07843	0.19	-2.92052	465.248	162.796	452.203	79.368	76.426	62.8	184.608	122.699	106.917	74.666	126.743	163.976
AT2G31083_1	281.525	62.737	890.304	425.79	0.222846	0.478252	0.316212	0.0939	-3.84359	0.476	-1.38499	0.15	3.286	548.398	154.202	263.855	41.437	117.592	50.675	1026.94	539.843	1272.92	414.253	418.126	445.67
AT2G31380_1	231.803	955.134	226.697	236.825	4.12046	1.04468	1.02252	0.0165	7.09808	0.944	-0.172045	0.965	-0.127287	223.865	288.898	192.586	917.713	688.208	1379.64	230.214	295.168	171.45	213.871	252.583	245.883
AT2G34430_1	1455.54	199.807	1861.62	2660.47	0.137273	1.42912	0.781869	0.023	-6.34028	0.183	-2.75889	0.667	0.990352	2219.27	1283.52	1082.58	107.879	315.042	234.707	1964.86	1249.45	2627.98	1988.36	2940.75	3220.49
AT2G34620_1	1132.6	224.074	944.747	674.253	0.197841	0.713686	1.19884	0.00945	-8.91373	0.137	3.22187	0.63	-1.0909	1367.01	787.229	1350.06	184.143	261.549	233.597	956.96	912.706	965.432	671.464	654.052	697.964
AT2G36800_1	34.881	165.523	59.904	149.908	4.74531	2.50246	0.582283	0.00552	11.3205	0.0193	-7.2512	0.204	2.80864	44.947	31.652	29.832	179.316	144.718	174.756	73.51	41.525	70.423	212.319	150.104	105.705
AT2G36830_1	14948.1	2592.98	9350.42	11140.6	0.173466	1.19145	1.59865	0.00682	-10.3359	0.184	2.7503	0.0872	-4.2425	14733.8	14735.5	15384.3	2081.02	3795.71	2207.12	8318.42	10815.3	9086.88	9624.38	10672.9	13460.6
AT2G38530_1	528.951	3344.53	2155.64	5502.07	6.32296	2.5524	0.245379	0.0698	4.30974	0.0177	-7.6704	0.0946	4.06767	1037.25	282.951	504.256	1989.41	7034.94	2673.14	2371.65	1384.58	3050.44	5829.41	5452.54	5240.28
AT2G38823_1	13.344	718.023	26.678	47.366	53.809	1.77551	0.500193	0.00289	18.4206	0.0716	-4.31578	0.202	2.82366	16.8	9.012	15.694	929.758	528.472	753.394	26.182	18.144	39.968	26.37	55.442	72.687
AT2G38940_1	22.376	136.654	28.271	28.753	6.10705	1.01705	0.791506	0.00318	15.9077	0.246	-2.32586	0.481	1.53025	20.149	27.277	20.385	139.3	127.044	144.197	22.371	29.249	34.532	29.843	27.545	28.916
AT2G39330_1	2356.32	559.221	3373.69	4313.1	0.237328	1.27845	0.698439	0.0481	-4.93721	0.258	-2.25475	0.636	1.07384	1592.42	4520.83	1817.3	421.716	658.462	629.798	2520.51	5820.06	2617.59	4402.83	4252.61	4285.31
AT2G41380_1	18.306	131.656	54.898	44.008	7.19194	0.80164	0.333459	0.0158	7.3	0.0724	-4.29853	0.0666	4.81409	24.691	18.76	13.243	89.787	224.861	113.03	61.537	36.543	73.572	32.596	45.936	56.921
AT2G41730_1	214.949	5200.77	650.184	286.539	24.1954	0.440705	0.330597	0.00605	10.7974	0.618	-0.987397	0.16	3.18854	422.832	152.205	154.314	6002.44	4015.34	5836.5	717.497	378.374	1012.44	233.598	285.953	352.198
AT2G42380_2	176.275	43.537	262.132	254.89	0.246981	0.97237	0.672467	0.00777	-9.85497	0.31	-1.98992	0.284	2.31255	172.186	154.428	205.992	34.003	51.34	47.271	351.921	263.74	194.062	176.412	267.463	350.966
AT2G42850_1	98.041	512.202	228.298	184.427	5.22436	0.807833	0.429442	0.0145	7.60784	0.102	-3.68744	0.0785	4.42609	116.043	119.204	68.126	416.73	738.106	436.867	244.895	178.805	271.738	213.572	177.768	165.225
AT2G43520_1	379.268	75.587	175.198	97.485	0.199297	0.556426	2.1648	0.0278	-5.94009	0.0331	5.82795	0.148	-3.30201	464.181	220.092	534.009	108.185	58.662	68.049	165.181	203.24	160.183	94.628	109.563	89.356
AT2G43870_1	478.628	77.127	133.668	21.7	0.161142	0.16234	3.58073	0.00294	-15.5317	0.0114	10.9283	0.04	-6.60659	547.888	386.411	517.911	75.965	73.803	81.834	92.063	144.413	179.634	41.405	17.745	13.907
AT2G46790_1	69.329	346.433	84.222	101.227	4.99697	1.2019	0.823162	0.0155	7.38941	0.258	-2.25592	0.552	1.31294	55.985	91.685	64.918	253.999	521.854	313.672	78.159	83.731	91.288	88.888	89.729	130.051
AT2G46790_2	91.016	532.144	115.18	130.351	5.84669	1.13171	0.790206	0.00815	9.7183	0.346	-1.8392	0.432	1.68866	88.453	102.528	83.138	391.283	773.869	497.655	100.251	103.624	147.09	83.705	167.468	158
AT2G47520_1	48.533	274.3	43.442	39.713	5.65182	0.914151	1.11719	0.00709	10.1594	0.472	1.39623	0.761	-0.73627	43.272	64.674	40.848	305.104	212.473	318.367	39.319	42.992	48.501	35.971	38.946	44.707
AT2G47670_1	25.612	103.565	25.593	37.048	4.04358	1.44758	1.00076	0.0808	4.07828	0.463	-1.42299	1	-0.00245847	21.74	17.4	44.416	193.511	69.282	82.854	28.686	37.999	15.378	31.694	32.563	49.269
AT3G03760_1	2250.99	537.757	1237.8	433.463	0.238898	0.350189	1.81854	0.00311	-15.1538	0.0286	6.19382	0.116	-3.7255	2519.76	1990.91	2273.57	527.908	546.512	539.014	1108.77	1009.11	1695.01	767.371	415.272	255.576
AT3G05400_1	283.58	1776.1	276.982	366.131	6.26314	1.32186	1.02382	0.00535	11.7857	0.364	-1.76509	0.965	-0.127229	229.695	335.129	296.253	1884.2	1382.43	2150.95	226.943	397.385	235.628	454.63	350.117	308.346
AT3G05858_1	24.751	195.773	32.952	20.538	7.90967	0.623287	0.751136	0.012	8.21343	0.575	1.10077	0.449	1.63035	31.392	20.688	23.348	236.985	113.097	279.955	37.132	39.681	24.283	15.707	20.864	26.437
AT3G08860_1	412.789	2911.57	803.099	706.327	7.05342	0.879502	0.513996	0.00924	9.20647	0.171	-2.8603	0.0994	3.99541	401.077	510.276	343.678	3602.85	1862.35	3678.55	699.23	693.387	1068.35	998.601	674.257	523.36
AT3G09990_1	1733.45	374.846	1612.16	1322.01	0.216243	0.820026	1.07523	0.0121	-8.19103	0.252	2.29349	0.853	-0.470456	1664.19	1875.91	1668.47	281.56	568.277	329.176	1380.64	2211.82	1372.13	1639.2	1254.49	1123.6
AT3G10595_1	5338.3	1229.77	3889.11	4018.47	0.230368	1.03326	1.37263	0.00328	-16.3215	0.152	3.05243	0.199	-2.83956	5093.29	4987.41	5988.74	1211.51	1240.37	1237.64	4044.52	4179.88	3479.52	4321.15	4083.25	3677.69
AT3G12710_1	203.915	32.676	280.432	485.995	0.160244	1.73302	0.727147	0.00476	-12.6214	0.065	-4.48762	0.314	2.17626	206.283	164.219	250.301	29.786	29.49	39.72	236.11	298.269	313.156	343.897	498.039	670.2
AT3G12960_1	65.285	811.605	278.878	159.42	12.4316	0.571648	0.2341	0.0348	5.52436	0.329	-1.9069	0.173	3.05997	202.724	32.687	41.992	861.506	801.542	774.192	309.702	177.126	395.382	132.77	209.615	145.581
AT3G13630_2	850.099	4006.22	1691.53	3247.16	4.71265	1.91966	0.502562	0.00395	13.7288	0.0121	-9.49456	0.0754	4.52965	718.929	1002.97	851.991	4242.88	3698.09	4097.95	1792.12	2035.34	1326.89	4026.57	3204.18	2653.74
AT3G14680_1	70.834	298.338	127.251	53.809	4.21182	0.422853	0.556643	0.00331	14.797	0.399	1.63678	0.0491	5.63106	63.699	77.623	71.878	324.996	296.48	275.582	127.578	123.008	131.303	59.702	69.346	37.631
AT3G14760_1	265.074	1383.68	274.765	184.69	5.22	0.672176	0.96473	0.0254	6.1188	0.111	3.54453	0.944	0.197976	229.232	283.131	286.97	2413.12	793.563	1383.41	243.476	401.241	212.335	181.313	204.944	169.538
AT3G15650_1	304.511	1636.21	265.134	295.091	5.37325	1.11299	1.14852	0.018	6.92775	0.968	0.0994039	0.731	-0.818134	290.98	265.454	365.557	1666.1	1004.21	2618.15	273.239	345.144	197.629	144.737	336.01	528.368
AT3G16240_1	3134.41	490.12	3463.72	6227.95	0.156368	1.79805	0.904924	0.00929	-9.27019	0.0847	-4.00697	0.828	0.541851	3733.63	2260.58	3648.5	359.63	642.236	509.75	2856.68	3247.76	4479.03	5390.15	5788.39	7742.41
AT3G17130_1	44.273	177.917	49.354	54.043	4.01866	1.09501	0.897053	0.00785	9.81185	0.595	-1.0464	0.811	0.592985	55.953	45.476	34.104	170.384	195.49	169.083	38.432	48.075	65.065	38.713	59.312	68.74
AT3G21080_1	56.276	256.19	221.778	53.163	4.55235	0.239713	0.253751	0.0783	4.13096	0.939	0.18365	0.0976	4.02346	102.16	36.091	48.34	144.342	460.507	252.964	242.8	125.372	358.351	76.028	56.343	35.077
AT3G21510_1	84.952	462.502	158.666	94.472	5.44429	0.595416	0.535413	0.00656	10.5823	0.708	-0.756776	0.109	3.827	93.908	102.936	63.423	551.253	391.696	458.185	185.576	132.511	162.433	101.684	91.24	90.881
AT3G21670_1	329.369	1715.15	501.929	190.165	5.20738	0.378867	0.656206	0.00939	9.15034	0.324	1.92809	0.297	2.25186	484.376	262.499	281.02	1537.29	1970.95	1665.24	508.801	423.788	586.45	336.223	159.38	128.33
AT3G21890_1	39.821	209.685	31.411	38.82	5.26566	1.23588	1.26774	0.00538	11.653	0.952	0.148941	0.442	-1.65242	37.419	51.405	32.828	181.503	219.131	231.801	29.915	35.191	29.44	29.057	44.23	45.52
AT3G22370_1	295.762	1518.6	710.588	392.382	5.13453	0.552193	0.416222	0.00318	15.8076	0.183	-2.76264	0.0815	4.35108	313.638	255.178	323.264	1564.86	1387.42	1613.04	722.777	477.045	1040.62	430.816	356.624	393.211
AT3G24420_1	500.348	2530.88	607.564	691.656	5.05825	1.13841	0.823531	0.00768	9.88139	0.229	-2.42585	0.637	1.07169	572.065	397.609	550.7	2160.08	3369.04	2227.62	583.292	462.105	832.051	612.319	665.214	812.329
AT3G25250_1	23.823	163.447	43.216	23.998	6.86082	0.555294	0.551259	0.0379	5.34009	0.994	-0.0205702	0.451	1.62153	20.11	54.041	12.441	133.958	201.405	161.843	33.821	37.988	62.821	20.4	27.557	24.583
AT3G25573_1	13.731	250.122	12.694	15.383	18.2156	1.21185	1.0817	0.00311	20.2944	0.797	-0.546106	0.832	-0.532667	10.612	14.554	16.763	280.901	219.403	253.898	13.62	13.57	11.067	12.512	12.478	23.316
AT3G25577_1	24.42	4790.4	25.484	93.74	196.169	3.67843	0.958251	5.85e-05	48.3363	0.12	-3.43297	0.901	0.332549	23.149	26.596	23.653	4943.1	4058.87	5479.1	27.992	20.53	28.798	36.203	125.342	181.523
AT3G28190_1	31.654	213.121	28.846	36.443	6.73285	1.26339	1.09736	0.00324	14.7759	0.558	-1.14648	0.842	-0.501959	36.889	25.605	33.579	212.979	187.976	241.792	22.337	41.023	26.194	41.11	35.478	33.186
AT3G28610_1	21.602	722.168	28.568	52.258	33.4309	1.82924	0.756156	0.0025	18.085	0.238	-2.37326	0.683	0.947508	22.914	14.261	30.847	728.847	754.179	685.179	48.628	17.447	27.48	23.229	81.701	75.197
AT3G28740_1	13.406	73.923	23.492	28.399	5.51409	1.20889	0.570674	0.0066	10.5488	0.0338	-5.79068	0.142	3.36688	13.189	14.506	12.594	79.138	96.35	52.979	29.992	26.052	16.593	32.343	21.881	32.364
AT3G29370_1	373.601	36.149	875.593	871.985	0.0967585	0.995878	0.426683	0.00446	-12.9491	0.0132	-9.13828	0.0368	6.89365	400.263	329.498	395.389	43.196	24.368	44.876	1016	751.78	878.867	870.481	933.835	815.637
AT3G30530_1	60.616	392.435	63.048	49.396	6.47413	0.783466	0.961421	0.00393	13.3599	0.239	2.36886	0.931	0.240622	54.617	67.004	60.86	504.026	315.965	379.5	54.021	88.241	52.576	48.733	50.67	48.81
AT3G42565_1	188.209	34.344	101.121	62.038	0.182479	0.613505	1.86123	0.014	-7.70339	0.0267	6.32297	0.184	-2.97114	162.629	206.747	198.284	26.815	26.548	56.906	85.735	161.477	74.688	45.841	59.247	87.915
AT3G45140_1	79.672	338.655	166.996	136.031	4.25064	0.814578	0.477087	0.0572	4.64721	0.376	-1.72172	0.33	2.10534	55.463	155.197	58.752	363.611	236.853	450.978	144.039	298.931	108.16	198.156	118.111	107.552
AT3G46230_1	506.802	109.995	253.639	151.971	0.217038	0.599162	1.99812	0.0818	-4.05869	0.212	2.54199	0.39	-1.85118	811.106	213.602	751.333	82.271	105.69	153.054	341.266	168.502	283.759	70.957	171.938	287.681
AT3G48100_1	105.217	21.899	182.012	182.694	0.208136	1.00375	0.578079	0.0129	-7.9308	0.194	-2.6665	0.187	2.95045	132.368	71.72	122.698	18.447	28.159	20.219	181.036	155.817	213.757	135.467	199.853	225.232
AT3G48131_1	443.241	94.661	342.415	111.89	0.213564	0.326767	1.29446	0.00583	-10.9948	0.0257	6.42414	0.403	-1.79857	372.647	395.583	590.724	88.155	97.246	98.944	340.765	341.363	345.134	162.486	110.443	78.058
AT3G49570_1	939.557	4733.33	1535.04	1317.19	5.03783	0.858079	0.612072	0.012	8.22517	0.191	-2.69785	0.0821	4.34246	914.993	991.492	914.244	4673.44	3208.07	7073.28	1716.96	1602.48	1314.64	1583.11	1399.27	1031.65
AT3G50560_1	205.857	28.637	247.861	195.251	0.13911	0.787746	0.830535	0.035	-5.51629	0.948	0.160006	0.823	0.559105	292.36	96.954	307.759	25.31	45.128	20.56	279.826	169.551	320.947	269.628	163.279	169.078
AT3G50610_1	16.576	168.737	15.078	16.897	10.1796	1.12062	1.09936	0.0277	5.93938	0.971	-0.0899132	0.735	-0.808535	16.014	14.531	19.573	96.394	113.816	437.905	14.109	15.637	15.537	14.413	12.377	27.041
AT3G50720_1	1851.82	417.043	1174.56	1686.59	0.225207	1.43594	1.57661	0.0123	-8.10415	0.688	0.806831	0.291	-2.28554	1757.98	1567.4	2304.62	307.872	571.981	411.897	869.506	1733.51	1075.04	1656.86	1669.57	1734.37
AT3G50970_1	35.297	201.111	225.344	80.297	5.69774	0.356328	0.156634	0.0232	6.31475	0.168	-2.8924	0.0403	6.49717	56.885	21.518	35.925	152.778	286.24	186.002	253.709	146.395	308.09	116.154	78.765	56.588
AT3G50980_1	193.696	1309.55	826.69	371.292	6.76085	0.44913	0.234303	0.0888	3.93875	0.449	-1.46689	0.181	2.98986	555.892	98.254	133.053	1096.32	2321.36	882.438	934.724	435.713	1387.21	500.544	342.527	298.544
AT3G50990_1	21.015	303.524	26.112	17.981	14.4431	0.68859	0.8048	0.025	6.1531	0.467	1.41191	0.751	0.76261	20.184	18.577	24.753	809.259	127.469	271.072	15.912	21.94	51.001	18.775	15.87	19.51
AT3G51400_1	75.071	17.159	457.418	238.63	0.228577	0.521688	0.164118	0.0264	-6.03478	0.0566	-4.73567	0.0376	6.78053	105.051	41.732	96.503	17.75	16.684	17.062	556.131	338.466	508.449	252.395	224.732	239.567
AT3G53510_1	27.813	197.217	49.991	20.058	7.09088	0.401223	0.556355	0.00516	12.0336	0.309	1.99505	0.367	1.94768	31.63	31.606	21.521	210.958	236.765	153.575	52.757	26.211	90.349	20.354	25.194	15.736
AT3G53800_1	250.934	60.468	175.695	168.133	0.240972	0.956962	1.42824	0.034	-5.55437	0.29	2.08636	0.493	-1.49442	311.073	167.129	303.922	37.795	76.228	76.742	120.826	180.193	249.103	179.352	138.499	191.341
AT3G54520_1	21.806	302.696	18.25	29.724	13.8813	1.62869	1.19483	0.00665	10.4099	0.396	-1.6484	0.677	-0.966908	18.186	17.876	31.894	458.646	199.868	302.553	16.262	21.843	17.113	24.729	29.207	36.361
AT3G55646_1	183.625	32.435	122.902	31.245	0.176638	0.254224	1.49408	0.00655	-10.5737	0.0736	4.26813	0.229	-2.64808	187.007	144.964	228.391	38.024	25.15	35.682	126.284	104.157	141.136	81.141	25.454	14.768
AT3G56260_1	38.965	274.248	86.869	82.073	7.03824	0.944792	0.448554	0.0481	4.9336	0.332	-1.89739	0.348	2.02824	93.716	21.468	29.406	299.163	372.634	185.029	81.612	58.835	136.522	118.419	78.284	59.636
AT3G56700_1	40.696	248.002	24.769	32.319	6.09408	1.30482	1.64301	0.0162	7.19186	0.468	1.40871	0.35	-2.01732	31.394	52.591	40.821	367.587	149.704	277.186	31.84	32.635	14.624	31.631	26.913	39.654
AT3G57520_1	7649.8	1892.52	9088.81	6858.18	0.247394	0.754574	0.841673	0.0378	-5.34243	0.845	0.427019	0.753	0.758318	9756.32	5342.85	8587.99	1296.31	3111.03	1680.76	7711.15	7117.7	13679.2	11210.5	5930.48	4851.9
AT3G57520_2	8118.56	1921.97	9288.66	6660.47	0.236737	0.717055	0.87403	0.0275	-5.96186	0.705	0.764683	0.788	0.660337	10195	6286.85	8348.62	1297.93	3102.88	1762.87	8272.26	7118.11	13610.4	11445.5	5866.41	4400.56
AT3G59140_1	91.485	560.179	104.395	153.08	6.12316	1.46636	0.876338	0.0159	7.2675	0.153	-3.03558	0.81	0.597187	67.969	124.94	90.166	577.015	361.395	842.966	113.668	140.337	71.323	136.09	146.241	180.244
AT3G60100_1	36.646	176.64	35.509	49.771	4.82014	1.40167	1.03203	0.00521	12.1098	0.206	-2.58479	0.937	-0.218628	45.907	34.378	31.184	200.652	168.008	163.49	30.028	36.777	40.542	47.105	50.972	51.35
AT4G00670_1	18.482	97.773	12.782	12.601	5.29027	0.985861	1.44589	0.0399	5.24309	0.152	3.05023	0.226	-2.66552	22.423	15.505	18.157	166.519	47.161	119.016	11.505	15.068	12.047	10.846	13.616	13.551
AT4G01140_1	73.151	1063.89	42.395	40.712	14.5436	0.960296	1.72547	0.014	7.707	0.103	3.66749	0.295	-2.26422	61.452	100.532	63.362	2207.72	555.526	981.83	37.984	68.166	29.429	44.644	34.25	44.13
AT4G01390_1	17.485	97.358	16.116	15.082	5.56819	0.935859	1.08492	0.00863	9.57165	0.598	1.04044	0.794	-0.644397	17.835	20.802	14.408	100.028	70.849	130.214	16.398	17.047	14.974	17.998	15.612	12.21
AT4G01450_1	121.908	606.845	105.855	343.473	4.97788	3.24474	1.15165	0.00335	16.5504	0.0118	-12.6249	0.633	-1.08143	133.887	114.986	117.684	576.295	680.414	569.921	84.892	114.988	121.512	333.419	349.103	348.125
AT4G01450_2	141.341	626.822	146.792	338.194	4.43483	2.3039	0.962862	0.00543	11.9112	0.0109	-10.5743	0.886	0.380041	149.662	134.835	139.922	543.759	797.677	567.804	142.91	141.034	156.936	338.57	315.032	362.656
AT4G06641_1	81.349	873.519	176.231	194.808	10.738	1.10541	0.461603	0.00294	15.6144	0.0343	-5.7598	0.16	3.18416	78.025	62.887	109.713	871.047	818.637	934.726	284.184	157.668	122.153	179.729	192.826	213.322
AT4G08555_1	552.203	4420.79	1248.42	642.272	8.00575	0.514468	0.442321	0.00509	12.2861	0.489	-1.34226	0.0901	4.16258	592.65	516.931	549.623	4558.47	3149.96	6016.96	1261.41	840.425	1835.39	531.048	661.193	754.56
AT4G09462_1	170.519	40.111	146.461	128.266	0.235226	0.875775	1.16427	0.0059	-10.88	0.391	1.66565	0.716	-0.857201	151.091	151.057	217.24	36.7	45.571	38.584	154.582	187.274	108.524	157.758	141.36	94.629
AT4G09464_1	249.079	34.414	245.912	170.873	0.138165	0.694852	1.01288	0.0136	-7.80347	0.438	1.50022	0.99	-0.039453	278.308	148.049	375.043	26.347	36.757	42.086	424.108	240.899	145.556	220.187	163.739	138.38
AT4G09465_1	103.059	19.858	108.024	105.357	0.192686	0.975308	0.954033	0.0127	-8.02423	0.974	-0.0817896	0.953	0.164897	107.343	66.694	152.896	18.849	20.248	20.518	159.22	121.958	64.917	154.293	107.547	70.477
AT4G09466_1	284.046	47.885	306.721	207.239	0.168584	0.675659	0.926073	0.0127	-8.0388	0.433	1.51887	0.922	0.270306	298.619	199.608	384.475	35.488	66.603	46.456	546.219	267.28	197.65	262.281	220.676	153.777
AT4G11180_1	24.534	373.936	28.5	30.148	15.2416	1.05784	0.860848	0.0161	7.22353	0.346	-1.83923	0.49	1.50095	25.926	24.856	22.916	899.546	181.818	319.692	29.966	28.5	27.106	24.556	33.732	33.081
AT4G12170_1	9687.8	1809.81	10296.5	8313.02	0.186813	0.80736	0.940879	0.00291	-15.3933	0.515	1.26207	0.882	0.391363	8207.24	10824.9	10234.2	1841.91	1949.78	1650.62	10452.4	13072.5	7989.12	6960.36	8808.97	9369.58
AT4G12400_1	270.441	56.193	67.646	81.917	0.207783	1.21097	3.99791	0.0668	-4.39481	0.212	2.54261	0.141	-3.37385	362.188	118.862	459.451	42.293	58.594	71.601	127.374	58.126	41.809	36.321	104.433	144.919
AT4G12550_1	856.208	166.925	564.313	320.011	0.194958	0.567081	1.51726	0.0149	-7.50171	0.0404	5.43817	0.282	-2.32799	1083.38	731.014	792.561	115.353	254.402	158.494	707.433	618.986	410.388	452.27	275.58	262.936
AT4G12610_2	51.795	216.721	137.536	78.544	4.18424	0.571082	0.37659	0.0091	9.3427	0.195	-2.65967	0.0773	4.47171	69.091	38.952	51.629	229.216	206.503	215.046	132.723	98.516	198.973	78.767	87.273	70.488
AT4G12730_1	454.595	72.848	382.201	428.988	0.160248	1.12242	1.18942	0.00731	-10.0523	0.78	0.588991	0.535	-1.36599	418.012	470.141	478.033	61.753	57.118	109.604	368.984	466.28	324.504	435.176	374.996	483.776
AT4G12735_1	27.95	629.385	146.085	59.304	22.5183	0.405953	0.191326	0.00306	15.6991	0.0672	-4.43234	0.0445	5.93268	37.831	21.81	26.463	813.892	459.816	666.19	183.527	79.157	214.601	52.209	73.819	54.117
AT4G14260_1	28.254	125.466	26.726	27.366	4.4406	1.02392	1.05718	0.0146	7.58645	0.95	0.156718	0.94	-0.211702	22.999	44.393	22.092	135.785	118.869	122.365	42.675	20.286	22.052	28.131	23.255	31.327
AT4G14276_1	93.145	508.535	266.464	411.984	5.45958	1.54612	0.349561	0.0095	8.87513	0.0212	-6.92996	0.0691	4.69564	92.918	63.842	136.232	537.497	470.072	520.501	361.863	246.283	212.294	407.006	523.023	328.489
AT4G16980_1	3837.85	850.874	3421.93	4160.61	0.221706	1.21587	1.12155	0.00556	-11.3903	0.644	-0.917862	0.747	-0.772759	3903.2	4102.42	3530.23	1083.04	696.496	816.645	3111.29	4564.26	2821.65	3801.28	4428.55	4278.4
AT4G17713_1	61.781	318.474	68.091	85.151	5.15491	1.25056	0.907332	0.0102	8.67939	0.53	-1.21921	0.852	0.47448	74.358	40.571	78.165	338.681	282.128	338.053	80.188	73.044	53.897	52.411	110.781	106.335
AT4G20820_1	30.761	232.605	26.537	83.219	7.56158	3.13595	1.15918	0.0041	22.434	0.0704	-4.34606	0.619	-1.12149	30.76	33.324	28.396	227.383	221.546	249.825	21.136	30.311	29.171	138.75	75.837	54.772
AT4G21850_1	643.172	36.19	2208.88	1718.64	0.0562676	0.77806	0.291175	0.00548	-11.471	0.0107	-10.1446	0.0465	5.78949	632.739	615.792	682.846	22.669	63.662	32.844	3116.6	2562.34	1349.58	1992.08	1545.85	1648.48
AT4G22233_2	94.844	22.962	144.681	135.069	0.242103	0.933566	0.65554	0.0156	-7.36077	0.406	-1.61209	0.442	1.65299	86.964	68.36	143.513	24.09	24.277	20.702	217.772	140.732	98.819	101.834	166.78	145.088
AT4G23090_2	233.093	42.657	323.499	377.287	0.183003	1.16627	0.720537	0.0368	-5.38327	0.41	-1.59759	0.679	0.96017	316.162	111.535	359.14	38.924	54.034	36.904	510.781	273.603	242.25	385.444	394.897	352.834
AT4G24430_1	40.765	205.482	13.263	11.955	5.04067	0.901367	3.07362	0.0188	6.80719	0.0364	5.62573	0.0756	-4.52652	43.716	25.906	59.816	261.443	211.905	156.605	9.211	15.29	16.565	9.928	13.434	12.81
AT4G24510_1	394.106	1737.66	155.926	86.811	4.40912	0.556744	2.52752	0.00661	10.5219	0.0112	10.8593	0.118	-3.69131	343.887	526.39	338.154	1856.52	1742.38	1622	96.428	249.169	157.781	94.263	80.934	85.752
AT4G25930_1	45.718	468.584	62.164	77.763	10.2494	1.25094	0.735449	0.00384	13.9876	0.237	-2.38105	0.683	0.94658	33.952	64.577	43.584	459.773	474.318	471.791	129.835	41.889	44.17	53.192	89.262	99.04
AT4G27420_1	168.828	2207.14	77.752	38.287	13.0733	0.492419	2.17136	0.00312	15.7477	0.0241	6.62446	0.151	-3.27446	130.326	233.591	158.069	2278.8	1954.46	2414.1	54.737	120.79	71.093	33.466	29.135	57.561
AT4G27590_1	349.337	63.159	827.495	773.062	0.180796	0.93422	0.422163	0.00535	-11.5502	0.0846	-4.01499	0.0615	5.0076	407.182	260.122	402.504	70.615	62.977	56.653	912.96	647.603	958.375	1080.67	739.088	578.435
AT4G28460_1	19.74	176.095	48.014	26.09	8.92081	0.54338	0.411123	0.0072	10.0951	0.429	-1.5321	0.0704	4.66159	24.067	20.072	15.923	245.322	113.706	195.758	43.881	36.754	68.632	23.352	36.802	20.665
AT4G29610_1	1504.06	375.601	290.625	1570.12	0.249724	5.40255	5.17528	0.00659	-10.4593	0.923	-0.23084	0.0566	-10.9808	1392.62	1409.6	1733.28	379.448	457.728	305.086	224.358	304.007	359.892	1044.71	1820.2	2035.53
AT4G33070_1	1064.88	8429.79	1135.08	964.253	7.91623	0.849504	0.938151	0.00282	17.3452	0.764	0.62674	0.9	0.335391	853.556	1189.86	1188.96	9007.58	8148.85	8161.05	904.299	1657.99	975.4	758.798	955.784	1236.19
AT4G33550_1	193.734	5786	223.36	331.118	29.8657	1.48244	0.867363	0.00905	9.37125	0.472	-1.3943	0.868	0.433077	128.863	386.324	146.062	7454.34	3261.11	7968.21	175.7	357.062	177.623	171.711	424.917	497.558
AT4G33960_1	178.286	714.72	319.343	366.947	4.00884	1.14907	0.558291	0.0175	6.9753	0.146	-3.11503	0.225	2.67102	171.969	271.173	121.522	706.078	694.897	744.104	300.774	403.368	268.429	494.453	342.029	292.16
AT4G36430_1	52.743	299.58	78.483	126.271	5.68006	1.60889	0.672023	0.0323	5.65974	0.157	-2.99654	0.441	1.6559	35.369	83.045	49.951	243.813	526.326	209.521	62.41	72.902	106.252	78.095	135.604	190.113
AT4G38860_1	789.339	144.917	1695.44	1621.96	0.183593	0.956655	0.465565	0.00512	-12.096	0.0304	-6.04824	0.0454	5.89341	980.111	753.215	666.188	122.134	146.663	169.903	1788.93	1582.39	1721.65	1642.83	1722.62	1507.77
AT5G01320_1	79.391	470.225	55.372	60.808	5.92289	1.09817	1.43377	0.00738	10.028	0.453	1.45402	0.607	-1.15403	65.376	114.552	66.818	532.356	397.521	491.309	30.029	101.317	55.802	60.977	73.566	50.124
AT5G06870_1	485.92	117.742	534.42	573.535	0.242307	1.07319	0.909247	0.00549	-11.4486	0.807	-0.520176	0.765	0.723756	542.386	437.044	484.015	101.937	144.764	110.61	649.578	451.589	520.323	1205.42	484.967	322.723
AT5G10580_1	188.762	2510.21	134.952	73.227	13.2983	0.542617	1.39874	0.00581	11.044	0.0548	4.78848	0.438	-1.66913	256.387	182.025	144.118	2925.83	1608.13	3361.72	98.383	143.651	173.902	65.763	59.126	100.985
AT5G11540_1	180.009	34.672	46.672	140.018	0.192615	3.00006	3.85693	0.0181	-6.89385	0.272	2.17617	0.063	-4.95442	156.52	194.891	191.215	26.726	60.541	25.761	27.413	86.141	43.051	159.421	117.623	146.39
AT5G11930_1	93.005	542.612	101.492	117.525	5.8342	1.15798	0.916386	0.028	5.92004	0.633	-0.947189	0.906	0.317145	72.132	155.236	71.846	640.57	325.042	767.297	97.099	154.29	69.781	89.282	118.354	153.619
AT5G12420_1	11.903	70.012	13.402	15.925	5.88208	1.18828	0.888128	0.0331	5.61746	0.207	-2.5752	0.677	0.966315	11.62	14.322	10.132	145.984	42.289	55.588	14.016	12.581	13.651	16.827	16.511	14.537
AT5G13210_1	247	1009.25	249.626	199.391	4.08603	0.798758	0.989479	0.0109	8.44619	0.502	1.3035	0.986	0.0534976	234.05	348.982	184.493	1029.15	1041.98	958.638	229.408	207.376	326.965	204.92	189.96	203.643
AT5G14730_1	17.911	76.747	35.967	19.431	4.28493	0.540249	0.497979	0.00327	14.8919	0.61	-1.00744	0.225	2.66947	18.705	16.557	18.552	74.393	86.934	69.897	40.963	19.523	58.18	20.321	19.338	18.67
AT5G14995_1	4236.77	806.498	2195.12	1958.83	0.190357	0.892358	1.93009	0.0188	-6.79064	0.14	3.16948	0.255	-2.48336	4072.79	2647.5	7053.06	918.455	695.827	820.823	2989.09	2106.77	1679.64	2199.47	2048.83	1667.88
AT5G18020_1	193.63	40.02	322.675	296.826	0.206682	0.919892	0.600077	0.00457	-12.8668	0.0347	-5.7289	0.193	2.89429	194.687	190.445	195.799	31.936	48.219	41.623	442.106	340.132	223.42	290.229	290.309	310.389
AT5G20630_1	189.696	33.688	160.101	270.177	0.177588	1.68754	1.18485	0.0367	-5.3911	0.586	-1.06939	0.707	-0.882154	217.708	133.151	235.48	33.634	18.283	62.17	125.816	162.892	200.238	131.44	336.445	445.968
AT5G23750_1	112.946	1356.17	407.531	421.08	12.0073	1.03325	0.277146	0.0132	7.85721	0.0934	-3.83032	0.114	3.75582	219.86	114.187	57.391	1270.46	1474.04	1331.91	425.012	282.057	564.604	550.29	452.012	300.16
AT5G24640_1	91.845	1655.98	337.308	220.755	18.0302	0.654461	0.272288	0.00407	13.2135	0.0743	-4.24758	0.101	3.97443	139.713	65.239	85	1874.37	1266.44	1913.06	369.785	175.911	589.977	211.555	268.512	189.383
AT5G26220_1	246.439	2348.69	716.544	594.856	9.53053	0.830173	0.343927	0.0058	10.9777	0.0132	-9.15425	0.0519	5.40268	216.921	250.734	275.178	1943.6	1789.3	3725.55	803.761	978.74	467.664	568.749	572.049	646.965
AT5G33370_1	219.369	35.86	285.714	357.747	0.163467	1.25212	0.767793	0.0204	-6.58402	0.377	-1.71797	0.586	1.21408	245.889	142.514	301.253	39.044	22.403	52.718	295.795	354.354	222.518	211.95	416.337	518.861
AT5G33370_2	186.505	29.359	224.202	342.742	0.157419	1.52872	0.831864	0.0237	-6.25012	0.34	-1.86227	0.769	0.711741	184.493	123.335	285.106	38.78	17.079	38.209	256.085	296.438	148.456	187.41	376.522	570.585
AT5G35120_1	713.288	149.766	375.555	105.413	0.209965	0.280686	1.89929	0.061	-4.54185	0.0418	5.37017	0.315	-2.17048	1335.29	394.171	689.502	99.92	228.53	147.111	380.698	302.594	459.81	176.93	91.91	72.03
AT5G36310_1	348.987	84.992	222.411	109.617	0.24354	0.492858	1.56911	0.0162	-7.16151	0.0331	5.82662	0.246	-2.53385	309.905	353.303	388.197	85.444	57.773	124.375	195.003	323.54	174.382	70.095	129.282	145.348
AT5G36330_1	356.703	78.537	178.828	92.714	0.220174	0.518454	1.99467	0.0469	-4.97053	0.0482	5.04932	0.243	-2.55242	295.668	280.411	547.42	124.847	43.951	88.282	120.548	292.455	162.215	56.718	116.229	120.893
AT5G36350_1	387.832	71.684	173.09	110.218	0.184833	0.636766	2.24064	0.0264	-6.03257	0.0485	5.02689	0.23	-2.63723	318.211	342.428	535.363	75.043	41.653	117.845	94.911	320.66	170.395	66.292	132.273	152.695
AT5G36370_1	386.647	79.513	156.704	113.684	0.205647	0.725466	2.46736	0.0159	-7.26596	0.0818	4.07448	0.195	-2.87684	319.526	339.379	533.03	86.753	54.065	107.179	98.093	321.149	122.151	58.551	149.049	168.356
AT5G36480_1	349.916	85.123	169.034	98.788	0.243267	0.584428	2.07009	0.0648	-4.44765	0.0488	5.01667	0.218	-2.7166	298.259	317.347	452.65	163.289	45.342	83.308	102.185	295.143	160.142	56.766	124.844	136.04
AT5G36500_1	459.004	104.304	242.185	146.458	0.22724	0.604737	1.89526	0.0132	-7.86901	0.0201	7.07942	0.192	-2.90583	402.104	510.772	470.851	90.835	79.747	156.65	190.134	403.493	185.16	104.81	165.243	181.391
AT5G36540_1	343.9	71.519	190.938	109.222	0.207963	0.57203	1.80111	0.0309	-5.73621	0.034	5.78485	0.167	-3.12594	321.448	355.932	355.484	87.221	37.385	112.186	186.152	280.236	133.439	68.64	138.235	137.321
AT5G36550_1	225.531	40.47	111.134	68.497	0.179445	0.616343	2.02936	0.0235	-6.27618	0.0873	3.95146	0.256	-2.47265	178.698	227.379	282.323	52.111	21.977	57.879	69.477	212.364	93.029	34.976	82.016	112.032
AT5G36658_1	301.225	59.593	121.623	83.809	0.197835	0.689093	2.47671	0.00909	-9.33683	0.0178	7.58918	0.143	-3.35181	253.109	279.41	386.478	56.739	47.207	79.012	78.008	222.246	103.77	62.921	92.706	100.92
AT5G36662_1	336.107	62.709	162.815	113.775	0.186576	0.698798	2.06435	0.0204	-6.57256	0.0543	4.82918	0.181	-2.99365	268.984	371.383	380.087	73.021	35.861	94.172	113.048	279.199	136.744	70.52	159.403	131.017
AT5G37473_1	535.153	118.151	216.371	54.434	0.220781	0.251579	2.47331	0.0593	-4.58907	0.0184	7.44768	0.248	-2.52406	1037.11	279.62	528.492	139.838	134.623	87.614	189.826	148.725	358.803	52.443	56.616	54.324
AT5G37474_1	9.4	40.759	38.052	70.046	4.33592	1.84078	0.247033	0.0122	8.12234	0.0117	-14.8119	0.0615	4.99879	9.094	9.134	10	55.33	27.59	44.356	70.067	37.614	20.907	90.878	68.014	55.603
AT5G38930_1	2103.97	358.059	1878.24	1229.21	0.170182	0.65445	1.12018	0.00322	-14.6699	0.0448	5.20418	0.785	-0.667629	2202.81	1787.25	2365.69	363.512	409.725	308.215	2471.35	1942.33	1380.37	1176.18	1181.94	1336.02
AT5G39720_1	316.304	72.596	369.972	60.965	0.229513	0.164783	0.854941	0.0105	-8.61097	0.0342	5.76588	0.78	0.678519	367.728	216.715	397.097	68.023	72.794	77.265	354.342	264.9	539.513	109.51	48.4	42.751
AT5G39860_1	108.134	20.661	224.871	348.036	0.19107	1.54772	0.480873	0.00761	-9.92273	0.0242	-6.61378	0.0629	4.95394	98.871	90.319	141.593	21.06	25.546	16.394	247.357	231.806	198.312	260.066	434.79	372.83
AT5G41810_1	132.372	597.731	188.708	143.486	4.51553	0.76036	0.701468	0.0179	6.92389	0.878	-0.346928	0.442	1.65326	217.547	95.254	111.932	668.316	558.43	572.225	187.189	204.643	175.425	158.272	165.848	112.541
AT5G41810_2	172.783	762.599	246.877	204.158	4.41362	0.826962	0.699877	0.0161	7.21047	0.691	-0.798475	0.422	1.72555	253.269	184.246	110.541	771.493	727.04	790.676	227.197	262.216	252.568	203.475	183.771	227.567
AT5G42830_1	53.028	240.839	69.036	77.838	4.54171	1.12751	0.768127	0.0319	5.68963	0.444	-1.48252	0.643	1.05542	45.607	93.364	35.02	184.994	294.52	256.394	70.478	80.586	57.931	91.777	61.854	83.076
AT5G43390_1	12.297	57.699	16.142	15.338	4.69193	0.950183	0.761849	0.0661	4.41614	0.451	-1.4609	0.411	1.76905	11.822	10.639	14.785	131.894	32.578	44.704	19.215	12.516	17.489	18.14	17.059	11.659
AT5G44020_1	654.963	151.953	454.314	399.908	0.232002	0.880246	1.44165	0.0054	-11.666	0.142	3.15006	0.219	-2.70823	683.95	735.211	558.747	176.187	156.272	127.43	458.94	537.567	380.085	498.58	434.017	295.556
AT5G44130_1	480.017	96.314	341.364	224.868	0.200648	0.658734	1.40617	0.0055	-11.3608	0.116	3.49123	0.174	-3.05859	461.16	498.151	481.456	103.392	72.367	119.411	365.685	371.906	292.49	344.424	234.707	140.658
AT5G48490_1	624.678	149.675	1055.91	1288.55	0.239603	1.22031	0.591599	0.0218	-6.4391	0.183	-2.76375	0.303	2.22091	683.318	380.469	937.62	150.966	145.661	152.484	1328.38	971.57	912.197	906.118	1432.37	1648.39
AT5G48850_1	645.064	3869.01	1098.36	863.647	5.99788	0.786305	0.587297	0.0158	7.29468	0.202	-2.61468	0.076	4.50919	649.495	614.289	672.76	4879.92	2152.36	5514.07	1042.75	1313.43	967.494	1063.02	798.807	758.622
AT5G49730_1	161.336	1169.42	180.941	189.189	7.24832	1.04559	0.891651	0.0356	5.4636	0.511	-1.27491	0.799	0.629169	204.87	140.833	145.55	558.037	2511.4	1141.11	129.191	205.636	222.986	198.395	199.124	171.41
AT5G51360_1	17.329	86.075	21.429	38.891	4.9672	1.81488	0.80866	0.0609	4.54324	0.263	-2.23114	0.823	0.558409	12.215	10.357	41.13	84.465	79.511	94.957	14.785	20.609	32.293	30.814	46.184	41.333
AT5G51490_1	318.469	1900.02	172.944	44.926	5.96611	0.259773	1.84146	0.00389	13.671	0.0241	6.62506	0.106	-3.88306	377.807	311.814	274.181	1567.99	2071.39	2111.9	130.957	193.537	204.089	82.243	24.28	45.41
AT5G51500_1	13.34	55.599	13.57	10.387	4.16778	0.765386	0.983042	0.00924	9.25755	0.379	1.70757	0.964	0.132144	11.727	15.156	13.358	75.345	46.574	48.978	13.219	16.13	11.72	13.56	8.264	10
AT5G52390_1	17.626	250.133	17.076	13.309	14.1908	0.779379	1.03222	0.004	13.793	0.278	2.1433	0.95	-0.17486	16.334	17.849	18.784	266.05	166.245	353.837	12.593	15.779	25.06	14.491	15.865	10.254
AT5G52940_1	22.464	225.072	29.648	31.178	10.0191	1.05159	0.75769	0.00249	17.8879	0.262	-2.23826	0.511	1.43628	27.53	18.917	21.768	205.92	213.317	259.56	42.588	21.692	28.211	26.579	28.955	39.38
AT5G53710_1	10.516	58.79	33.311	63.575	5.59027	1.90849	0.315703	0.0179	6.91788	0.0113	-10.8925	0.0401	6.55266	13.129	8.478	10.45	44.653	101.492	44.836	35.957	24.819	41.42	59.254	83.33	52.039
AT5G54100_1	276.193	2209.1	161.992	531.172	7.99839	3.27899	1.70498	0.00283	18.2037	0.0427	-5.32493	0.238	-2.58462	240.772	304.009	287.837	2112.7	2582.23	1976.13	159.79	108.706	244.725	462.55	496.587	652.456
AT5G54450_1	21.67	339.544	20.086	20.658	15.6689	1.0285	1.07888	0.00507	12.3221	0.926	0.22147	0.907	-0.314938	29.647	14.04	24.447	445.416	322.8	272.263	29.442	15.941	17.265	15.982	24.114	22.876
AT5G54550_1	69.211	568.573	61.838	65.635	8.21504	1.06141	1.11924	0.0149	7.51501	0.938	0.188094	0.88	-0.398204	65.76	39.443	127.819	569.19	530.645	608.551	70.054	50.642	66.653	73.466	58.665	65.606
AT5G54560_1	17.152	593.996	35.367	41.279	34.6318	1.16719	0.484972	0.00261	18.1844	0.0816	-4.0795	0.157	3.21851	11.433	24.618	17.927	560.595	572.303	653.244	32.349	47.928	28.532	35.126	37.497	53.404
AT5G55150_1	20.423	258.489	70.863	29.967	12.6569	0.422878	0.288201	0.00586	10.9176	0.538	-1.19963	0.0629	4.94739	28.49	13.595	21.994	366.587	210.808	223.493	80.608	45.974	96.022	15.457	41.338	42.116
AT5G55270_1	152.272	965.924	213.825	210.882	6.34341	0.986235	0.712134	0.00269	19.2897	0.223	-2.46053	0.392	1.84172	172.354	146.54	139.792	909.27	970.685	1021.07	167.263	183.335	318.809	176.781	197.121	269.121
AT5G55410_1	103.254	2039.03	68.573	35.022	19.7477	0.510733	1.50576	0.00291	19.457	0.152	3.0527	0.217	-2.72193	136.306	84.096	96.035	1726.51	2318.27	2118.06	67.595	76.751	62.152	79.679	26.089	20.665
AT5G57920_1	4604.26	1125.82	2059.96	199.56	0.244517	0.0968759	2.23512	0.00412	-13.4157	0.139	3.19166	0.0404	-6.38993	4856.06	4257.69	4720.85	1266.23	964.087	1168.89	1808.01	1908.36	2533.47	1081.47	418.498	17.56
AT5G59780_1	82.096	675.236	259.277	98.231	8.22493	0.378864	0.316636	0.0364	5.41207	0.85	-0.415817	0.224	2.67843	168.67	33.411	98.184	592.77	814.409	637.731	262.605	155.945	425.615	149.352	102.993	61.62
AT5G62150_1	104.708	1079.39	91.523	40.802	10.3087	0.445813	1.14405	0.0257	6.09684	0.106	3.63018	0.858	-0.458326	185.355	66.947	92.513	2188.95	626.548	916.956	68.409	80.264	139.625	38.554	35.489	49.646
AT5G62340_1	359.322	83.104	508.596	454.242	0.23128	0.893129	0.706497	0.0278	-5.94108	0.234	-2.3953	0.231	2.63334	377.327	313.835	391.77	46.592	113.725	108.318	470.858	447.978	623.695	499.777	426.44	439.771
AT5G62480_1	10.48	289.968	37.538	18.964	27.6689	0.505204	0.279183	0.00306	16.9475	0.142	-3.15399	0.108	3.84529	14.773	7.038	11.07	302.451	249.943	322.519	45.071	18.603	63.085	18.65	20.689	17.677
AT5G62480_2	48.947	3626.25	437.13	214.257	74.0851	0.490146	0.111974	0.0127	8.011	0.185	-2.74023	0.105	3.89344	132.235	13.517	65.608	3905.43	3266.1	3738.31	462.577	254.188	710.382	184.584	228.338	233.365
AT5G63225_1	18.426	110.594	17.093	13.894	6.0021	0.81286	1.078	0.0381	5.32521	0.367	1.75313	0.86	-0.452147	15.213	15.946	25.789	229.245	63.364	93.123	18.339	14.863	18.321	13.358	15.946	12.592
AT5G64810_1	7.983	39.834	18.615	11.746	4.99015	0.631011	0.428825	0.00342	14.2987	0.107	-3.6002	0.0378	6.76701	7.528	9.58	7.053	42.25	41.093	36.406	19.609	16.531	19.899	12.54	10.961	11.79
AT5G65730_1	1400.72	210.276	2202.06	1171.97	0.150119	0.532217	0.636097	0.023	-6.34417	0.788	0.568504	0.539	1.35217	2323.1	688.429	1718.42	224.685	199.808	207.1	2238.08	1490.51	3200.95	1420.75	1236.52	916.299
AT5G65870_1	158.648	1560.74	228.345	358.337	9.83778	1.56928	0.694773	0.00926	9.12758	0.12	-3.42661	0.475	1.54689	260.704	155.125	98.736	1809.53	1245.13	1687.38	251.38	232.91	203.355	332.142	339.676	407.835
ATCG00870_1	24.128	106.534	96.276	96.661	4.41543	1.00399	0.250607	0.00865	9.57568	0.0559	-4.75821	0.0362	7.93744	22.426	32.596	19.215	119.641	94.548	106.887	97.654	117.002	78.105	113.164	153.715	51.919
ATCG00930_1	38.4	193.9	36.142	49.026	5.04946	1.35648	1.06249	0.0181	6.87982	0.578	-1.09115	0.928	-0.249911	23.866	51.391	46.167	144.725	212.05	237.55	35.143	49.682	27.039	47.326	61.57	40.439
AT1G01010_1	364.749	516.89	552.517	472.054	1.41711	0.854371	0.660158	0.232	2.55533	0.168	-2.89606	0.159	3.18894	339.403	381.8	374.481	466.88	679.451	435.342	511.108	476.434	692.661	497.583	422.566	500.284
AT1G01020_1	12.999	12.838	15.965	14.031	0.98756	0.878805	0.814219	0.959	-0.142571	0.712	-0.747408	0.377	1.90619	13.008	12.709	13.287	13.824	13.152	11.637	18.301	14.502	15.333	12.652	16.819	12.98
AT1G01020_2	24.977	14.051	13.38	14.908	0.562574	1.11426	1.86677	0.199	-2.78486	0.208	2.56763	0.169	-3.10333	30.303	15.932	32.273	11.786	14.62	16.099	12.554	12.348	15.45	13.661	17.389	13.949
AT1G01030_1	43.049	46.167	49.119	49.974	1.07245	1.0174	0.876408	0.791	0.61547	0.579	-1.08955	0.707	0.881569	39.411	48.72	41.548	54.67	42.351	42.5	38.86	63.391	48.109	47.54	64.297	40.831
AT1G01040_1	1278.19	1291.05	1231.6	1787.69	1.01006	1.45151	1.03782	0.983	0.0650546	0.27	-2.18833	0.943	-0.200396	1481.13	912.256	1545.52	1289.29	1279.52	1304.44	1423.42	952.237	1378.27	1767.28	1705.62	1895.34
AT1G01046_1	10.864	11.538	10.347	23.69	1.06211	2.28949	1.0499	0.896	0.328796	0.0938	-3.82525	0.904	-0.322942	13.68	8.109	11.557	10.188	15.395	9.794	9.938	11.01	10.124	20.46	18.925	34.336
AT1G01050_1	9685.11	9899.92	8486.82	9454.82	1.02218	1.11406	1.14119	0.92	0.262535	0.893	0.310218	0.555	-1.30271	9707.8	10266.5	9115.29	9762.33	9640.85	10309.2	9023.82	7893.39	8581.86	9595.37	9526.6	9246.15
AT1G01060_1	342.156	794.059	332.07	254.139	2.32075	0.765317	1.03037	0.0283	5.89159	0.14	3.17049	0.938	-0.216583	308.303	345.527	376.022	623.083	1017.43	789.784	388.752	360.922	260.977	269.135	230.088	265.062
AT1G01060_3	18.419	24.274	20.486	14.476	1.31786	0.706624	0.899119	0.294	2.22126	0.262	2.23399	0.826	0.549497	21.941	16.139	17.647	23.508	28.429	21.401	29.303	14.356	20.437	15.3	13.231	14.984
AT1G01070_1	32.674	58.427	30.655	30.586	1.78819	0.997742	1.06584	0.251	2.44091	0.921	0.235542	0.917	-0.283596	23.86	54.539	26.804	47.758	57.066	73.183	27.707	36.27	28.667	23.678	25.098	48.148
AT1G01070_2	9.487	14.483	10.533	15.706	1.52662	1.49118	0.900754	0.457	1.57274	0.348	-1.83221	0.862	0.447798	8.345	7.852	13.033	10.161	25.519	11.717	16.73	8.995	7.764	10.12	27.67	13.836
AT1G01073_1	13.719	13.332	13.793	10.599	0.971767	0.76845	0.994659	0.959	-0.145562	0.398	1.64052	0.991	0.0361573	18.304	10.934	12.902	16.157	9.441	15.534	13.373	13.911	14.106	11.401	8.827	11.832
AT1G01080_1	976.503	759.843	800.007	780.481	0.778126	0.975592	1.22062	0.401	-1.77589	0.406	1.61093	0.575	-1.24827	1263.64	768.856	958.41	729.582	829.804	724.638	673.264	933.255	814.886	721.945	848.402	776.215
AT1G01080_2	710.559	548.463	603.612	596.271	0.771876	0.987837	1.17718	0.365	-1.90866	0.507	1.28546	0.593	-1.19454	873.569	555.819	738.872	588.252	565.668	495.811	614.062	601.652	595.274	523.558	635.297	637.365
AT1G01090_1	15294.2	14907.9	13999.1	12510	0.974743	0.893629	1.09252	0.922	-0.25415	0.317	1.95591	0.761	-0.736554	16148.9	16948.6	13070.9	15281.3	14382	15075.5	12929.9	15771.3	13453.5	13255.6	11380.9	12977.6
AT1G01100_1	16486.5	15435.5	15018.2	15474.7	0.936252	1.0304	1.09777	0.785	-0.631448	0.679	0.82968	0.689	-0.932497	16642.1	16496.7	16322.2	18036.7	13261.7	15374.6	14809.8	16385.5	13958.7	16454.8	14875	15139.8
AT1G01100_2	26148.6	24519.4	23211.6	25879.9	0.937695	1.11496	1.12653	0.753	-0.718984	0.955	0.141916	0.595	-1.18889	25885.8	25813.7	26756.8	27216.9	22476.1	24097.4	21262.2	24898.9	23622.5	26006.3	25942.5	25692
AT1G01100_3	35529.5	33736.1	33404.5	36181	0.949521	1.08312	1.06362	0.81	-0.563973	0.929	-0.213191	0.81	-0.598961	38022.7	36855	32005.8	31862.7	35825.5	33636.2	32258.8	34753.1	33248.5	37851.5	35254.6	35493
AT1G01110_1	272.827	177.349	365.779	231.298	0.650041	0.632342	0.745878	0.434	-1.65505	0.337	1.87915	0.281	2.33384	284.782	269.575	264.527	106.581	315.76	165.748	305.818	358.865	445.927	209.142	257.198	230.041
AT1G01110_2	80.454	76.601	72.222	53.196	0.952108	0.736559	1.11398	0.928	-0.238056	0.188	2.71906	0.689	-0.932728	86.435	73.397	82.088	48.697	84.523	109.2	81.138	62.494	74.293	73.573	43.772	46.743
AT1G01115_1	22.629	28.672	26.512	23.766	1.26703	0.896429	0.853559	0.731	0.777547	0.922	-0.233861	0.741	0.788871	15.85	29.66	24.649	20.191	21.263	54.902	30.243	31.087	19.82	25.191	17.356	30.702
AT1G01120_1	7799.99	7545.41	6026.85	8133.67	0.967362	1.34957	1.29421	0.89	-0.347518	0.832	-0.456594	0.378	-1.89997	6875.1	8508.37	8112.54	7243.6	7416.79	7996.12	5268.95	7556.17	5498.52	8347.15	8443.5	7634.84
AT1G01130_1	600.083	680.075	691.886	466.811	1.1333	0.674694	0.867315	0.603	1.12921	0.269	2.19385	0.586	1.21518	568.735	703.269	540.258	655.883	626.562	765.386	759.611	648.992	671.85	399.117	495.951	513.907
AT1G01140_1	1481.63	1692.95	2019.65	2051.41	1.14263	1.01572	0.733606	0.588	1.17116	0.0837	-4.03175	0.245	2.53818	1599.33	1381.04	1472.56	1554.3	2055.9	1518.44	1957.73	1743.35	2413.73	2122.91	2004.44	2028.75
AT1G01150_1	9.436	8.35	7.818	7.642	0.884877	0.977442	1.20691	0.737	-0.762531	0.49	1.33893	0.631	-1.08716	7.889	13.445	7.922	8.728	8.02	8.317	7.875	8.917	6.806	7.84	7.705	7.388
AT1G01160_1	3690.87	4358.07	3583.93	4769.97	1.18077	1.33093	1.02984	0.368	1.89898	0.162	-2.95685	0.934	-0.230128	3447.93	4073.14	3580.14	4424.61	4397.72	4253.84	2914.24	3890.63	4060.06	4723.62	4517.4	5086.07
AT1G01160_2	170.274	157.597	143.213	273.797	0.92555	1.91181	1.18895	0.912	-0.284126	0.368	-1.75068	0.805	-0.612517	182.863	94.638	285.27	172.033	171.865	132.388	137.852	112.496	189.409	311.07	231.23	285.354
AT1G01170_1	4658.36	4162.75	6343.74	5024.9	0.893609	0.792104	0.734324	0.578	-1.20147	0.684	-0.816922	0.265	2.41697	5233.34	4171.54	4630.45	4054.14	4252.2	4184.37	7348.57	5305.15	6548.39	4873.29	5381.56	4837.85
AT1G01170_2	8506.58	7575.06	11034.1	9053.67	0.890495	0.820521	0.770939	0.572	-1.21509	0.761	-0.634251	0.37	1.93733	9141.53	7435.5	9055.98	7907.03	7509.27	7320.62	12500	8880.17	12102.4	8663.98	10032.7	8537.68
AT1G01180_1	85.011	87.312	88.512	74.431	1.02706	0.840911	0.960445	0.954	0.159728	0.502	1.30334	0.91	0.306279	91.947	87.154	76.666	69.262	124.64	77.103	78.065	80.429	110.443	85.907	67.11	71.524
AT1G01183_1	40.365	36.586	32.325	26.542	0.906378	0.821108	1.24873	0.772	-0.668157	0.257	2.26535	0.583	-1.22453	38.571	53.07	32.13	32.521	37.543	40.11	37.974	36.799	24.17	21.442	36.253	24.055
AT1G01190_1	39.19	39.444	27.331	28.15	1.00647	1.02996	1.43391	0.992	0.0305789	0.355	1.80434	0.383	-1.87866	35.056	51.834	33.125	56.904	27.907	38.644	29.733	35.017	19.609	33.543	20.387	32.621
AT1G01200_1	76.964	43.347	49.021	35.435	0.56321	0.72284	1.57	0.267	-2.35926	0.111	3.54931	0.322	-2.13536	53.773	123.764	68.5	32.154	54.926	46.115	51.401	44.699	51.274	32.84	32.193	42.083
AT1G01210_1	3073.52	3003.03	2845.58	2579.87	0.977064	0.906623	1.0801	0.933	-0.224105	0.377	1.71803	0.794	-0.642431	3171.17	2628.93	3482.66	2937.71	2900.45	3178.38	3147.46	2594.06	2822.1	2771.53	2557.57	2422.42
AT1G01220_1	827.032	621.312	679.682	818.142	0.751256	1.20371	1.21679	0.127	-3.41868	0.961	0.124086	0.549	-1.32403	838.935	834.659	807.847	585.288	613.568	667.879	507.34	847.424	730.326	872.616	724.469	866.25
AT1G01225_1	1013.29	990.673	827.917	845.726	0.977679	1.02151	1.2239	0.918	-0.267631	0.233	2.39961	0.492	-1.49578	1032.51	1011.39	996.306	1047.15	913.683	1016.22	792.094	1055.17	678.988	808.365	847.662	882.794
AT1G01230_1	4841.07	5097.35	4610.53	4752.83	1.05294	1.03086	1.05	0.829	0.509715	0.946	0.164556	0.874	-0.414693	4657.33	5656.19	4306.9	5204.98	4920.33	5171.53	4890.89	4794.89	4179.14	5320.58	4856.62	4154.93
AT1G01240_1	1347.38	1926.79	1803.98	1610.04	1.43002	0.89249	0.746896	0.343	2.00603	0.426	-1.54164	0.382	1.88443	1530.9	1177.64	1356.81	1575.05	2815.59	1613.02	1717.18	1442.2	2370.57	1905.27	1525.84	1435.62
AT1G01240_2	1391.44	1936.52	1836.64	1604.6	1.39173	0.87366	0.757603	0.456	1.5746	0.504	-1.29621	0.404	1.79528	1644.81	1199.15	1365.87	1485.59	3066.41	1594.17	1840.87	1450.44	2320.33	1777.68	1549.47	1499.91
AT1G01240_3	16.776	19.742	20.558	24.27	1.17682	1.18054	0.816024	0.6	1.13582	0.347	-1.83571	0.721	0.845474	19.934	13.813	17.147	21.604	22.48	15.844	31.425	12.292	22.493	29.333	30.755	15.846
AT1G01250_1	497.892	288.61	510.832	430.9	0.579664	0.843527	0.97467	0.0558	-4.68569	0.644	0.918324	0.959	0.147996	458.837	502.583	535.229	256.53	265.505	352.958	673.669	555.79	356.022	306.401	491.218	531.576
AT1G01260_1	673.12	764.963	651.972	646.734	1.13644	0.991966	1.03244	0.715	0.822112	0.924	0.226311	0.952	-0.170202	664.083	905.681	507.085	757.102	819.931	721.091	586.955	854.803	552.352	742.55	511.327	712.446
AT1G01280_1	49.453	31.556	36.543	29.066	0.638101	0.795391	1.35329	0.338	-2.02469	0.0848	4.0055	0.406	-1.78832	38.942	54.33	57.163	50.537	24.597	25.279	41.133	43.212	27.454	26.232	33.589	27.868
AT1G01290_1	1249.65	1472.04	1404.86	1408.98	1.17797	1.00294	0.889522	0.669	0.945317	0.64	-0.92761	0.722	0.842421	1075.96	1446.22	1254.11	1801.63	1032.79	1714.29	1502.81	1618.65	1139.82	1401.9	1698.4	1174.78
AT1G01290_2	1343.9	1531.19	1633.48	1795.8	1.13936	1.09937	0.822727	0.556	1.25859	0.175	-2.82812	0.425	1.71781	1252.45	1216.18	1593.48	1589.06	1516.04	1490.17	1642.02	1619.57	1638.93	1885.63	1830.71	1677.62
AT1G01300_1	1876.48	1346.66	364.49	1724.96	0.717651	4.73254	5.14824	0.228	-2.58394	0.73	0.706911	0.0394	-8.42718	1789.57	2322.66	1589.63	1534.82	1289.84	1233.62	361.92	260.015	514.571	1776.55	1581.34	1826.99
AT1G01305_1	28.303	45.542	31.148	44.332	1.6091	1.42328	0.908658	0.121	3.48299	0.317	-1.95612	0.778	0.686188	24.023	26.664	35.395	53.282	44.382	39.944	33.282	33.836	26.835	27.01	52.771	61.129
AT1G01310_1	97.133	103.164	263.277	238.885	1.06209	0.907353	0.36894	0.894	0.334925	0.0567	-4.73111	0.133	3.47762	74.606	123.271	99.65	79.668	104.141	132.338	161.649	493.455	228.781	180.328	233.12	324.285
AT1G01320_1	212.613	135.128	234.661	252.989	0.635559	1.0781	0.906041	0.0779	-4.13891	0.382	-1.69869	0.768	0.715278	249.174	186.986	206.279	125.757	149.183	131.518	191.372	271.874	248.358	272.736	243.324	243.992
AT1G01340_1	54.564	37.039	76.321	58.324	0.678811	0.764189	0.71493	0.349	-1.98167	0.835	-0.450518	0.65	1.03607	55.778	41.452	70.259	47.041	26.668	40.505	45.18	160.897	61.155	65.364	56.908	53.336
AT1G01350_1	1508.64	1691.74	1538.16	1728.29	1.12137	1.1236	0.980809	0.647	1.00822	0.446	-1.47785	0.947	0.185771	1412.43	1704.71	1426.08	2010.65	1552.12	1551.47	1534.17	1526.44	1554.01	1867.74	1655.47	1669.59
AT1G01355_1	102.55	79.993	207.882	103.388	0.780043	0.497342	0.493308	0.695	-0.875864	0.987	-0.0417835	0.339	2.06698	124.932	65.588	131.616	49.306	122.974	84.421	221.598	105.316	384.935	114.201	101.428	95.409
AT1G01360_1	3256.84	3592.1	5289.18	4822.12	1.10294	0.911694	0.615756	0.847	0.464654	0.0954	-3.79075	0.184	2.96979	3906.88	2910.81	3037.72	2743.21	5701.16	2963.63	4517.05	4566.04	7174.17	5017.3	4799.78	4656.11
AT1G01370_1	3587.7	2022.39	2866.29	2579.28	0.5637	0.899869	1.25169	0.0548	-4.72217	0.163	2.9404	0.406	-1.78744	4017.57	2886.89	3981.57	1924.92	2227.79	1928.88	2998.23	2851.27	2754.59	2634.01	2564.91	2539.85
AT1G01370_2	3560.07	1902.19	2678.82	2394.91	0.534312	0.894015	1.32897	0.0353	-5.4863	0.0928	3.84186	0.267	-2.40733	3815.5	2960.01	3995.13	1981.37	2025.88	1714.67	2796.02	2588.52	2656.06	2382.72	2440.04	2362.63
AT1G01380_1	47.904	54.981	50.469	65.798	1.14773	1.30374	0.94919	0.808	0.56889	0.544	-1.18165	0.942	0.204133	38.873	82	34.487	57.423	44.731	64.706	47.036	68.84	39.7	51.38	58.501	94.77
AT1G01390_1	32.625	47.558	39.2	36.034	1.45772	0.919228	0.832257	0.181	2.92108	0.694	-0.792631	0.563	1.2778	33.647	39.169	26.348	51.854	49.25	42.119	45.821	33.821	38.871	40.01	36.032	32.456
AT1G01400_1	65.799	33.922	47.339	32.302	0.515532	0.682344	1.38994	0.501	-1.4276	0.374	1.72854	0.735	-0.806636	37.619	178.174	42.502	28.669	22.432	60.693	60.84	51.291	33.997	36.834	36.456	25.1
AT1G01410_1	9.2	12.69	10.101	10.948	1.37929	1.08386	0.91079	0.629	1.05562	0.467	-1.41246	0.769	0.71082	7.919	9.244	10.638	9.237	8.417	26.281	12.027	9.488	9.032	12.098	9.074	11.954
AT1G01420_1	78.799	137.085	62.613	152.573	1.73968	2.43677	1.25851	0.193	2.83065	0.111	-3.55102	0.465	-1.57651	64.378	105.292	72.181	131.396	188.719	103.889	63.491	62.197	62.159	112.414	164.204	192.41
AT1G01430_1	4338.73	3102.25	3848.92	4988.36	0.715015	1.29604	1.12726	0.174	-2.98181	0.574	-1.10198	0.721	-0.843806	3558.47	4941.48	4644.79	3237.34	3109.94	2965.45	3217.85	4548.63	3895.55	5182.46	5655.66	4235
AT1G01440_1	272.437	369.888	330.819	345.183	1.3577	1.04342	0.823525	0.266	2.36257	0.334	-1.88907	0.574	1.25337	234.747	350.218	245.958	343.482	390.453	377.344	269.903	382.891	350.338	365.046	344.14	327.389
AT1G01448_1	512.839	377.622	631.051	512.165	0.736336	0.811607	0.812674	0.523	-1.35919	0.998	0.00600772	0.749	0.767826	705.557	306.157	624.405	430.236	365.521	342.414	866.953	419.931	690.271	520.908	481.078	536.109
AT1G01448_2	15.849	22.697	13.255	16.496	1.43206	1.24453	1.19572	0.441	1.62725	0.882	-0.336877	0.414	-1.75758	15.491	15.978	16.085	37.496	15.442	20.194	13.954	13.965	11.95	13.88	15.593	20.74
AT1G01448_3	70.488	57.718	62.523	75.356	0.818833	1.20526	1.12741	0.609	-1.11423	0.863	-0.384104	0.841	-0.505869	89.658	54.333	71.895	51.681	77.118	48.245	59.506	41.596	98.742	99.337	63.636	67.692
AT1G01450_1	30.475	24.256	25.78	21.956	0.795937	0.851663	1.18211	0.688	-0.893364	0.406	1.60988	0.736	-0.805076	20.923	39.831	33.961	39.324	19.414	18.694	34.962	21.58	22.709	22.356	27.972	16.925
AT1G01453_1	8.576	8.997	8.672	9.274	1.04904	1.06934	0.988918	0.851	0.455667	0.764	-0.626852	0.974	0.0954407	7.318	9.468	9.104	9.301	9.458	8.279	9.524	8.347	8.205	7.572	10.173	10.354
AT1G01453_2	14.581	11.531	9.771	12.069	0.790791	1.23517	1.4923	0.655	-0.984544	0.709	0.755004	0.422	-1.72655	22.173	15.517	9.01	9.272	11.932	13.857	8.014	11.459	10.158	13.651	8.851	14.548
AT1G01460_1	47.854	47.078	72.916	69.174	0.983796	0.948685	0.656288	0.967	-0.116257	0.354	-1.80563	0.177	3.02538	36.757	53.596	55.626	43.111	53.927	44.882	75.816	67.892	75.316	48.959	98.984	68.302
AT1G01470_1	382.003	383.805	505.346	338.151	1.00472	0.669147	0.755923	0.994	0.0214098	0.497	1.31935	0.362	1.97178	386.768	374.105	385.261	232.39	560.514	434.037	541.456	384.912	619.216	293.606	373.708	352.398
AT1G01471_1	14.054	14.26	15.759	17.783	1.01462	1.12844	0.891828	0.974	0.094077	0.524	-1.23843	0.725	0.832361	13.841	11.87	16.897	11.245	14.338	17.983	17.154	17.22	13.248	13.146	25.861	16.541
AT1G01480_1	162.418	112.908	466.635	222.008	0.695169	0.475763	0.348061	0.0922	-3.87682	0.202	-2.61525	0.0368	6.84627	178.239	162.329	148.082	111.556	121.845	105.893	490.74	349.813	591.894	198.707	199.618	275.861
AT1G01490_1	207.626	282.64	328.375	222.685	1.3613	0.678144	0.632282	0.591	1.16328	0.891	-0.314534	0.409	1.77468	312.41	131.827	217.327	259.24	416.696	209.016	337.823	229.21	457.284	251.531	184.548	237.889
AT1G01490_2	1477.86	1726.09	2724.19	1882.26	1.16796	0.690945	0.542497	0.857	0.439273	0.677	-0.836074	0.383	1.8811	2821.94	885.807	1291.27	1201.31	2966.09	1443.27	3179.47	1718.4	3700.25	2295.13	1772.54	1639.22
AT1G01500_1	1487.74	1583.96	1159.53	1112.6	1.06468	0.959522	1.28305	0.788	0.624284	0.18	2.78012	0.314	-2.17541	1410.49	1727.63	1351.32	1679.89	1547.09	1529.1	1065.2	1180.56	1239.73	1208.6	1148.41	992.277
AT1G01510_1	1001	1247.3	1052.29	1236.89	1.24606	1.17544	0.95126	0.446	1.61202	0.426	-1.54188	0.9	0.336085	874.161	1314.79	872.674	1144.59	1309.63	1294.55	919.461	1169.01	1084.06	1374.05	1122.56	1226.83
AT1G01520_1	38.243	82.407	38.118	35.825	2.15484	0.939847	1.00326	0.0654	4.43328	0.851	0.413554	0.998	-0.010869	41.217	27.297	49.71	80.997	71.597	96.498	38.921	21.135	67.329	34.829	35.243	37.459
AT1G01530_1	513.866	236.046	947.57	777.541	0.459354	0.820563	0.542298	0.0319	-5.68332	0.0679	-4.40893	0.146	3.32436	467.757	567.911	510.797	188.304	297.671	234.637	1135.4	1186.43	631.599	722.981	756.208	859.807
AT1G01540_1	181.288	163.731	144.184	203.596	0.903154	1.41205	1.25734	0.806	-0.575937	0.681	-0.825462	0.54	-1.34941	193.214	137.241	224.691	123.831	192.491	184.143	123.034	133.825	182.05	198.796	190.307	223.072
AT1G01540_2	2469.61	2010.8	2533.99	2593.89	0.814219	1.02364	0.97459	0.333	-2.04439	0.781	-0.586899	0.929	0.248036	2254.05	2480.02	2694.42	2221.9	1788.33	2046.15	2408.07	2673.16	2527.68	2534.57	2670.53	2578.43
AT1G01550_1	6409.88	8783.68	6846.32	7430.75	1.37034	1.08536	0.936251	0.124	3.45716	0.356	-1.79835	0.823	0.561528	6072.2	7030.02	6169.44	8132.74	9295.47	8964.41	5969.48	6783.74	7924.4	7503.73	7168.89	7627.27
AT1G01550_2	5439.52	7588.53	5891.81	6905.38	1.39507	1.17203	0.923234	0.178	2.94683	0.255	-2.27113	0.812	0.592694	4747.15	6368.28	5323.85	6896.12	8487.18	7466.28	4990.31	5877.06	6973.61	6304.65	7148.88	7305.74
AT1G01560_1	42.265	38.623	63.161	49.231	0.913816	0.779453	0.669173	0.777	-0.655862	0.591	-1.05636	0.179	3.01155	52.501	36.825	39.053	45.105	39.174	32.607	70.941	62.118	57.177	43.425	44.359	61.944
AT1G01560_2	90.733	65.34	212.972	89.047	0.720134	0.418117	0.42603	0.487	-1.47122	0.973	0.0867538	0.152	3.26377	120.461	57.967	106.971	53.954	85.785	60.269	219.54	140.37	313.46	77.257	79.973	114.283
AT1G01570_1	400.499	236.158	355.726	368.144	0.589661	1.03491	1.12586	0.0551	-4.70949	0.67	0.852938	0.679	-0.95986	398.185	357.665	451.066	215.367	276.099	221.497	320.525	419.781	334.552	399.907	333.185	374.462
AT1G01580_1	50.415	46.808	38.945	36.81	0.928454	0.945174	1.2945	0.722	-0.799949	0.14	3.17067	0.242	-2.56304	49.274	48.017	54.158	50.082	48.663	42.08	36.43	40.036	40.5	38.01	31.716	41.373
AT1G01590_1	76.581	96.268	88.759	93.901	1.25707	1.05794	0.862802	0.548	1.28493	0.509	-1.28102	0.794	0.644623	55.113	96.648	84.318	120.686	83.737	88.28	116.964	104.136	57.409	92.193	85.151	105.469
AT1G01600_1	804.681	1121.48	775.488	784.427	1.3937	1.01153	1.03764	0.256	2.41309	0.939	0.18337	0.948	-0.18212	658.8	1029.13	768.506	1061.44	1047.3	1268.85	692.229	1145.31	588.234	676.154	825.396	864.868
AT1G01610_1	3133.76	4351.62	2060.5	3048.96	1.38862	1.47972	1.52087	0.335	2.03803	0.951	0.152642	0.364	-1.9631	2678.24	4470.72	2570.22	4162	4370.16	4530.56	1539.37	2887.27	1968.28	3283.8	2456.38	3513.85
AT1G01620_1	879.616	557.66	1854.37	1431.04	0.633981	0.771711	0.474349	0.571	-1.21594	0.234	-2.39752	0.232	2.62321	1367.8	659.828	754.093	272.679	1125.23	565.213	1669.58	1218.09	3135.45	1637.57	1479.64	1209.47
AT1G01620_2	2596.37	1601.12	4531.07	3970.89	0.616676	0.876369	0.573013	0.471	-1.52365	0.215	-2.51829	0.243	2.553	3604.32	1852.76	2620.93	904.879	2943.55	1541.01	4193.09	3485.48	6365.11	4172.53	3909.53	3838.32
AT1G01630_1	1535.18	2161.97	967.386	1014.22	1.40829	1.04841	1.58694	0.0693	4.32101	0.04	5.46037	0.0862	-4.26063	1479.32	1586.29	1541.82	2137.34	2157.41	2191.52	876.436	1107.4	932.772	971.087	1029.54	1043.5
AT1G01640_1	1602.34	2483.36	1467.19	1648.99	1.54984	1.12391	1.09211	0.0668	4.39597	0.897	-0.29799	0.78	-0.68127	1465.34	1846.91	1520.12	2612.55	2524.54	2322.05	1246.11	1465.57	1729.4	1737.81	1682.91	1533.16
AT1G01640_2	785.645	1220.19	813.987	747.842	1.5531	0.91874	0.965181	0.0464	4.99158	0.791	0.560557	0.899	0.339128	734.228	871.972	757.435	1214.05	1203.37	1243.49	824.456	854.338	765.694	777.088	696.019	773.283
AT1G01650_1	3745.11	4159.19	3756.97	3489.02	1.11057	0.928678	0.996842	0.595	1.1491	0.739	0.684259	0.994	0.0254905	3865.23	3998.93	3398.39	3978.6	4470.81	4044.92	3399.32	3424.33	4555.61	4093.41	3178.33	3264.56
AT1G01660_1	62.902	61.932	60.691	54.706	0.984587	0.901378	1.03642	0.959	-0.14247	0.495	1.32344	0.926	-0.257424	74.557	53.834	62.008	61.267	65.022	59.63	53.305	56.908	73.696	52.432	54.459	57.337
AT1G01670_1	281.541	305.177	287.77	341.349	1.08395	1.18619	0.978355	0.738	0.760511	0.355	-1.80388	0.955	0.161516	307.296	239.072	303.766	284.633	303.093	329.453	257.968	262.122	352.425	351.609	370.344	305.445
AT1G01680_1	16.392	20.365	93.39	14.895	1.24235	0.159496	0.175523	0.78	0.645253	0.885	0.330397	0.07	4.67113	14.772	9.399	31.725	22.674	27.807	13.395	99.606	51.895	157.576	15.317	13.903	15.519
AT1G01690_1	198.62	215.646	179.903	185.456	1.08572	1.03087	1.10404	0.719	0.808956	0.657	0.886253	0.697	-0.907938	207.596	194.144	194.415	250.351	211.268	189.6	176.322	160.869	205.277	190.64	175.435	190.719
AT1G01695_1	241.973	142.256	206.423	211.308	0.587901	1.02366	1.17222	0.272	-2.33392	0.759	0.640243	0.757	-0.747946	308.89	148.013	309.882	179.311	130.905	122.645	228.619	208.918	184.156	230.93	216.516	188.701
AT1G01700_1	16.483	15.68	21.056	22.224	0.95129	1.05549	0.782817	0.885	-0.360439	0.316	-1.96206	0.499	1.47549	14.652	16.151	18.923	13.419	20.112	14.284	18.5	17.226	29.291	17.476	21.251	29.556
AT1G01710_1	3013.18	3235.69	3341.35	3229.19	1.07385	0.966432	0.901785	0.814	0.550676	0.79	-0.563793	0.761	0.734856	3443.67	2362.6	3362.5	3567.92	3151.97	3012.33	3767.18	2972.06	3331.9	3098.69	3150.5	3449.24
AT1G01720_1	2036.53	2715.04	2900.99	2618.26	1.33317	0.90254	0.70201	0.35	1.97575	0.202	-2.61237	0.309	2.19748	2289.14	2089.31	1766.02	2138.59	3439.49	2720.86	2655.53	2336.49	3934.84	2675.4	2706.34	2478.96
AT1G01725_1	5032.44	4818.47	6064.13	4911.42	0.957481	0.809913	0.829871	0.859	-0.431701	0.91	0.261648	0.444	1.64561	5227.74	4483.26	5437.88	4643.38	5387.38	4472.14	6612.6	5385.51	6261.91	4715.61	5382.1	4668.01
AT1G01730_1	2794.75	4119.58	2656.16	2471.75	1.47404	0.930574	1.05218	0.129	3.39917	0.594	1.0493	0.883	-0.387929	2801.55	3326.64	2342.21	3865.42	4333.85	4173.4	2340.12	2707.2	2958.03	2779.8	2319.12	2342.48
AT1G01740_1	160.29	260.772	152.903	208.35	1.62688	1.36263	1.04831	0.193	2.82919	0.423	-1.55093	0.927	-0.252705	152.143	118.511	228.404	277.076	265.061	241.458	128.959	153.06	181.105	212.644	218.487	194.672
AT1G01750_1	21.319	26.654	26.162	47.502	1.25026	1.81569	0.814881	0.569	1.22391	0.0584	-4.67465	0.614	1.13637	19.741	15.919	30.833	23.547	26.017	30.91	23.323	26.45	29.027	49.351	44.409	48.907
AT1G01760_1	85.142	97.672	60.764	92.595	1.14717	1.52386	1.4012	0.655	0.983087	0.685	-0.814979	0.467	-1.56978	79.669	76.292	101.546	120.179	97.124	79.828	37.712	72.328	82.252	97.357	88.294	92.357
AT1G01770_1	586.485	569.015	1050.71	754.858	0.970213	0.718425	0.558178	0.965	-0.124155	0.471	-1.40013	0.242	2.56496	774.784	390.867	666.132	452.109	861.86	472.814	1144.89	742.013	1365.45	737.113	725.993	803.765
AT1G01780_1	978.911	1048.06	2372.9	1580.57	1.07064	0.666093	0.412537	0.885	0.359843	0.216	-2.51115	0.119	3.66407	1397.96	663.599	1011.18	962.216	1068.24	1120	2848.91	1581.74	2965.01	1605.39	1409.56	1744.94
AT1G01790_1	348.949	389.292	306.121	377.113	1.11561	1.23191	1.13991	0.692	0.884489	0.686	-0.811714	0.692	-0.920652	356.511	312.108	381.862	315.103	447.683	418.219	240.54	374.991	318.031	346.865	371.201	416.53
AT1G01800_1	1135.92	893.359	1148.64	1055.49	0.78646	0.918905	0.988931	0.21	-2.70578	0.628	0.961805	0.97	0.112946	1122.38	1105.3	1181.48	939.949	805.906	941.214	1090.09	1129.71	1230.62	1010.05	1099.32	1058.99
AT1G01800_2	1154.92	953.21	1129.18	1106.43	0.825345	0.979853	1.0228	0.366	-1.90482	0.835	0.449948	0.94	-0.211567	1198.82	1036.44	1239.83	941.683	863.383	1065.27	1067.22	1219.11	1106.61	1003.58	1222.45	1104.07
AT1G01810_1	763.974	915.763	870.146	613.983	1.19868	0.705609	0.877984	0.587	1.17403	0.263	2.22659	0.627	1.09703	768.702	852.279	680.607	1138.29	675.14	999.313	961.825	905.183	756.736	603.91	679.156	564.323
AT1G01820_1	3716.76	4490.99	3937.8	4130.64	1.20831	1.04897	0.943868	0.314	2.13007	0.5	-1.30933	0.819	0.571764	3561.87	3649.6	3949.75	4782.71	4610.61	4107.66	3797.24	3769.45	4265.92	4328.45	3871.51	4205.7
AT1G01830_1	1508.54	2189.15	1850.34	1697.2	1.45117	0.917236	0.815279	0.259	2.39766	0.596	-1.04537	0.489	1.50635	1539.6	1753.69	1271.5	1827.7	2907.43	1974.31	1577.73	1855.88	2163.58	1905.58	1619.47	1584.16
AT1G01840_1	762.606	662.561	642.455	561.559	0.868812	0.874083	1.18702	0.537	-1.31973	0.153	3.03392	0.501	-1.46665	890.419	754.98	659.736	705.424	627.312	657.27	661.97	600.035	667.596	585.038	559.052	541.439
AT1G01860_1	383.421	300.155	292.286	399.278	0.782833	1.36605	1.3118	0.368	-1.89835	0.887	-0.32682	0.409	-1.77697	398.855	305.39	462.764	316.485	314.212	271.931	253.259	275.018	358.506	373.5	396.77	429.534
AT1G01870_1	40.677	37.348	50.346	23.773	0.918168	0.472195	0.807941	0.875	-0.389231	0.119	3.44255	0.592	1.19808	42.389	39.443	40.254	28.44	29.152	62.837	60.16	62.837	33.758	29.325	27.25	16.813
AT1G01880_1	401.164	513.199	264.588	464.322	1.27927	1.75489	1.51618	0.358	1.93999	0.506	-1.28857	0.324	-2.12982	325.354	472.767	419.724	544.648	550.761	450.586	179.241	347.267	297.585	478.572	459.468	455.257
AT1G01900_1	79.146	40.45	40.089	21.956	0.511089	0.547679	1.97426	0.018	-6.92044	0.0197	7.1954	0.0708	-4.65144	79.525	75.811	82.232	44.957	41.603	35.387	51.81	31.072	40.021	32.896	19.164	16.789
AT1G01910_1	2404.62	2031.02	1656.64	1971.88	0.844631	1.19029	1.4515	0.388	-1.82574	0.357	1.79233	0.142	-3.36397	2471.97	2644.02	2127.32	2036.13	2042.29	2014.73	1512.35	1745.59	1722.22	2291.78	1706.63	1960.32
AT1G01910_3	2366.17	2002.99	1648.72	2015.48	0.846513	1.22245	1.43515	0.384	-1.83768	0.352	1.81473	0.168	-3.12065	2270.73	2353.77	2478.61	2228.58	1934.78	1863.72	1387.64	1835.71	1759.4	2212.81	1803.54	2051.48
AT1G01910_4	239.001	392	304.312	312.358	1.64016	1.02644	0.785381	0.0706	4.28843	0.258	-2.25697	0.392	1.84115	217.598	218.823	286.714	434.381	353.227	392.586	258.41	329.135	331.341	346.542	327.712	268.354
AT1G01910_5	4031.03	3431.81	2911.69	3317.11	0.851346	1.13924	1.38443	0.35	-1.97825	0.268	2.20082	0.158	-3.20968	4086.37	4157.73	3855.27	3322.79	3396.78	3580.96	2682.11	2920.54	3151.35	3719.98	3018.91	3250.05
AT1G01920_1	50.848	52.086	52.958	52.667	1.02434	0.994493	0.960154	0.944	0.19399	0.903	-0.279868	0.918	0.282722	45.922	44.531	64.29	55.982	49.65	50.838	46.901	50.733	62.422	58.57	48.246	51.698
AT1G01920_2	1093.3	961.536	853.284	975.221	0.87948	1.1429	1.28129	0.656	-0.979965	0.624	0.97006	0.43	-1.69824	1122.38	893.386	1303.29	1086.55	983.07	832.269	699.156	918.835	967.096	1022.46	892.75	1016.1
AT1G01930_1	827.228	957.577	861.33	894.442	1.15757	1.03844	0.960407	0.638	1.03033	0.8	-0.536616	0.926	0.255883	707.9	1110	720.41	1021.59	901.423	953.49	729.802	919.792	951.951	964.004	943.929	786.391
AT1G01940_1	8200.29	8363.66	8224.88	7549.99	1.01992	0.917945	0.99701	0.941	0.199988	0.664	0.868628	0.994	0.0257896	8744.5	7051.44	8942.83	8610.79	8099.79	8388.26	8842.03	7449.12	8447.57	7341.77	7441.42	7877.38
AT1G01950_1	832.469	831.621	756.491	773.551	0.998982	1.02255	1.10043	0.997	-0.0115634	0.66	0.878143	0.714	-0.863318	770.583	845.572	885.387	854.739	866.654	776.42	687.658	862.409	730.006	765.067	732.966	825.436
AT1G01950_3	873.289	819.71	742.921	847.652	0.938646	1.14097	1.17548	0.733	-0.772174	0.866	0.373924	0.499	-1.47512	881.152	826.679	914.294	845.626	794.856	819.432	647.35	813.697	778.442	894.007	802.198	849.24
AT1G01960_1	3194.87	2963.96	2780.73	2679.11	0.927724	0.963457	1.14893	0.761	-0.696046	0.428	1.53524	0.739	-0.795518	2922.63	3849.01	2898.92	3069.61	2857.89	2968.16	2117.24	3825.57	2654.67	2708.39	2384.16	2978.01
AT1G01970_1	393.645	479.09	382.999	433.07	1.21706	1.13073	1.0278	0.511	1.39848	0.738	-0.68704	0.959	-0.14913	327.044	517.138	360.662	452.513	532.805	456.092	282.966	481.206	412.598	485.556	402.618	415.471
AT1G01980_1	51.973	75.549	161.187	122.367	1.45363	0.759157	0.322438	0.276	2.3152	0.0918	-3.86382	0.0719	4.62042	44.101	73.441	43.345	71.2	72.361	83.697	134.07	262.581	118.959	85.061	125.767	171.274
AT1G01990_1	2407.2	2668.28	2492.22	2525.11	1.10846	1.0132	0.965886	0.715	0.822031	0.877	-0.349507	0.93	0.243662	2067.76	3052.58	2209.89	2850.63	2529.99	2634.12	2378.73	2897.01	2246.28	2650.97	2841.61	2137.32
AT1G02000_1	283.752	362.298	345.259	244.851	1.27682	0.709183	0.821852	0.473	1.51779	0.663	0.870582	0.583	1.22205	260.062	394.461	222.707	371.278	325.61	393.371	351.376	324.961	360.438	295.326	223.883	222.017
AT1G02010_1	181.85	167.48	185.635	210.136	0.920981	1.13199	0.97961	0.815	-0.548296	0.597	-1.04148	0.963	0.134589	164.353	150.002	243.929	164.648	150.477	189.609	209.598	173.749	175.658	205.498	205.906	219.294
AT1G02020_1	485.03	425.94	444.193	412.713	0.878172	0.929131	1.09194	0.446	-1.61138	0.312	1.97954	0.82	-0.570689	474.508	504.82	476.35	434.617	434.944	408.795	538.793	322.201	504.854	450.329	398.946	391.292
AT1G02020_2	53.358	68.567	42.774	69.66	1.28503	1.62854	1.24744	0.71	0.835152	0.56	-1.13919	0.506	-1.45291	67.414	40.204	56.051	117.396	36.886	74.444	47.296	40.054	41.313	104.287	71.103	45.585
AT1G02030_1	16.581	24.406	18.288	17.83	1.47197	0.974919	0.906613	0.0682	4.35107	0.749	-0.662003	0.693	0.919337	15.269	17.816	16.756	24.288	25.888	23.121	17.004	20.19	17.817	17.909	20.971	15.092
AT1G02040_1	19.617	19.848	19.963	13.101	1.0118	0.656276	0.982683	0.976	0.0867288	0.153	3.03886	0.962	0.139344	21.195	16.557	21.512	20.502	23.693	16.098	22.809	17.859	19.529	15.125	14.198	10.471
AT1G02050_1	211.135	230.788	270.628	274.363	1.09308	1.0138	0.780168	0.806	0.575765	0.323	-1.93018	0.496	1.48273	238.083	161.362	244.992	232.314	275.465	192.087	254.669	225.601	344.983	299.965	278.699	247.042
AT1G02060_1	55.46	53.158	54.479	45.776	0.958501	0.840249	1.018	0.916	-0.273796	0.478	1.37628	0.964	-0.132724	52.988	53.274	60.429	41.16	72.38	50.422	68.263	45.114	52.505	58.139	46.883	35.191
AT1G02065_1	53.256	63.732	97.542	114.073	1.19671	1.16948	0.545981	0.756	0.710599	0.0532	-4.87327	0.0896	4.17371	58.781	63.435	40.508	39.253	100.926	65.343	101.879	88.276	103.192	140.718	97.688	107.985
AT1G02065_2	64.976	98.16	99.649	108.766	1.51071	1.09149	0.652048	0.14	3.28479	0.0547	-4.79099	0.127	3.55531	61.683	66.626	66.75	80.94	94.676	123.425	112.813	106.598	82.284	98.781	98.46	132.295
AT1G02070_1	660.111	1661.47	692.719	686.31	2.51695	0.990748	0.952928	0.0224	6.39818	0.905	-0.275163	0.922	0.268908	695.121	833.681	496.353	1652.33	1755.28	1581.37	600.544	609.719	907.813	650.484	717.849	692.294
AT1G02080_1	4092.16	3605.53	3253.57	4129.77	0.881081	1.2693	1.25774	0.508	-1.4059	0.966	-0.108867	0.339	-2.06644	3804.22	4066.66	4429.51	3472.86	3465.28	3894.76	2862.14	3373.9	3566.64	4353.95	4155.09	3893.25
AT1G02090_1	9464.39	8699.02	7640.99	8903.19	0.919131	1.16519	1.23863	0.677	-0.924682	0.775	0.59903	0.416	-1.74937	9725.45	10354.1	8418.93	8654.9	8754.17	8688.28	6447.81	8401.02	8235.76	8922.42	7902.43	10009.1
AT1G02090_2	8555.86	7633.23	6584.74	7734	0.892163	1.17453	1.29935	0.491	-1.45923	0.537	1.2029	0.373	-1.92288	8597.64	8338.43	8736.31	7620.17	7685.41	7594.39	5105.28	7887.07	7090.57	7377.95	7296.28	8593.6
AT1G02090_3	4598.06	3131.93	3567.21	2918.42	0.681141	0.818124	1.28898	0.199	-2.78365	0.14	3.18285	0.412	-1.7636	4684.11	3624.49	5725.99	2969.68	2930.76	3529.77	4020.93	3407.83	3312.7	2518.82	2930.86	3367.07
AT1G02100_1	1207.86	1235.57	1373.48	1709.47	1.02294	1.24463	0.879417	0.944	0.192992	0.168	-2.89726	0.657	1.01623	1329.83	981.407	1350.24	1312.88	1263.94	1136.7	1340.49	1290.32	1497.98	1625.74	1938.54	1585.11
AT1G02100_2	2165.27	2184.49	2144.27	2646.34	1.00888	1.23414	1.00979	0.984	0.0634463	0.371	-1.73944	0.983	-0.0630023	2390	1728	2458.06	2052.4	2630.01	1931.22	1925.62	1884.71	2716.61	2617.46	2587.46	2736.44
AT1G02100_3	2038.22	2053.1	2153.37	2464.07	1.0073	1.14428	0.946525	0.988	0.0478796	0.41	-1.59785	0.892	0.363877	2338.22	1607.96	2252.14	1847.83	2588.57	1809.29	1987.99	1899.91	2643.69	2411.83	2453.19	2528.6
AT1G02110_1	915.877	767.977	776.502	719.532	0.838516	0.926632	1.17949	0.352	-1.96793	0.164	2.93307	0.474	-1.55016	951.595	953.967	846.302	720.01	758.475	829.401	730.854	866.556	739.267	744.272	676.394	739.977
AT1G02120_1	536.911	812.341	397.732	695.108	1.51299	1.74768	1.34993	0.178	2.94539	0.22	-2.48419	0.299	-2.24147	488.648	500.948	632.294	751.41	1037.04	687.925	414.748	330.348	459.213	636.987	701.393	751.737
AT1G02130_1	2388.61	2821.82	2401.55	2477.33	1.18136	1.03155	0.994612	0.607	1.12013	0.918	-0.242698	0.992	0.0331963	2196.22	3245.18	1912.16	2924.12	2644.06	2906.17	2107.88	2771.63	2370.81	2714.52	2492.08	2247.49
AT1G02136_1	20.258	28.867	19.443	16.142	1.42497	0.830204	1.04188	0.473	1.5157	0.528	1.22626	0.938	-0.216821	15.71	31.166	16.979	40.617	22.272	26.59	20.403	18.357	19.626	16.145	16.414	15.871
AT1G02140_1	21222.7	22625.1	22109.6	23330.2	1.06608	1.05521	0.959885	0.73	0.780724	0.544	-1.18082	0.871	0.423886	20079.7	21767.7	21869.1	23477.9	21901.3	22523.8	22154.3	22707.5	21484	24717.5	23434.5	21922.6
AT1G02145_1	1635.75	1514.02	1391.64	1718.34	0.925584	1.23475	1.17541	0.814	-0.551055	0.863	-0.383699	0.603	-1.1633	1711.73	1278.97	1999.18	1744.44	1399.91	1421.15	1327.76	1503.44	1350.13	1610.36	1765.6	1784.47
AT1G02145_2	938.69	881.554	710.935	929.604	0.939132	1.30758	1.32036	0.805	-0.579602	0.968	0.102056	0.235	-2.6044	863.676	928.988	1030.88	980.331	750.804	930.782	713.8	766.963	656.356	1045.33	856.33	897.425
AT1G02145_3	1703.03	1513.82	1256	1828.97	0.8889	1.45619	1.35591	0.504	-1.41944	0.654	-0.891839	0.174	-3.05754	1791.19	1626.14	1695.76	1527.12	1442.48	1574.85	1173.21	1324.19	1275.4	1849.84	1716.61	1926.72
AT1G02150_1	756.445	786.054	603.429	754.252	1.03914	1.24994	1.25358	0.902	0.312429	0.991	0.0274867	0.463	-1.58269	686.644	903.624	697.609	733.416	926.654	714.642	505.81	584.006	743.829	809.506	754.472	702.566
AT1G02160_1	16656.9	16427.5	16355.3	14162.3	0.986225	0.865917	1.01844	0.96	-0.141174	0.285	2.11287	0.949	-0.181332	17496	15758	16762.8	18907.2	15103	15524.8	17603.2	15370.1	16169.9	14393.4	13778.7	14323
AT1G02160_2	14052.7	13258.4	13314.8	11371.4	0.943475	0.854039	1.05542	0.757	-0.70538	0.179	2.78954	0.825	-0.552047	14733.2	13529.9	13921.5	13583.2	12581	13638.1	14056.4	12803.5	13116	11481.3	11626.6	11015.2
AT1G02170_1	1431.84	1470.21	1043.99	1385.68	1.0268	1.32729	1.3715	0.905	0.303443	0.895	0.303985	0.24	-2.57534	1437.23	1547.62	1319.75	1477.9	1522.56	1412.27	956.356	942.703	1262.12	1518.4	1155.66	1516.26
AT1G02180_1	2570.41	2387.55	1652.99	1657.51	0.928858	1.00274	1.55501	0.776	-0.659626	0.0406	5.43016	0.124	-3.59651	2345.3	2696.94	2684.96	2713.59	1997.36	2511.05	1391.3	1932.87	1679.53	1645.62	1676.12	1650.96
AT1G02190_1	429.816	151.497	1217.63	1608.56	0.352469	1.32106	0.352994	0.0447	-5.048	0.0111	-10.6418	0.037	7.41305	483.813	345.995	474.352	193.38	98.041	183.395	1071.11	1438.57	1171.6	1501.49	1503.95	1843.13
AT1G02190_2	661.524	188.294	2243.62	2366.1	0.284637	1.05459	0.294847	0.0201	-6.63512	0.0132	-9.16713	0.039	8.48696	720.439	507.409	791.921	206.342	134.665	240.252	2439.33	2276.84	2033.51	2302.15	2141.56	2686.82
AT1G02205_1	240.525	197.118	247.1	321.798	0.819531	1.3023	0.973395	0.24	-2.50872	0.258	-2.25802	0.954	0.164264	241.712	245.369	234.619	197.45	190.987	203.104	181.122	336.6	247.475	250.07	335.58	397.094
AT1G02210_1	11.316	12.136	16.135	8.79	1.07245	0.544769	0.701318	0.819	0.537529	0.339	1.86781	0.328	2.11229	11.521	9.458	13.297	13.427	10.158	13.104	17.876	11.854	19.823	9.987	9.561	7.112
AT1G02220_1	34.867	34.628	39.477	30.672	0.993151	0.776957	0.883219	0.99	-0.0382671	0.627	0.962519	0.713	0.866252	28.467	37.725	39.47	27.513	49.27	30.631	32.773	40.292	46.589	32.727	34.91	25.255
AT1G02228_1	25.241	26.888	19.159	23.054	1.06526	1.20331	1.31742	0.95	0.174041	0.848	0.419036	0.53	-1.37993	16.937	36.164	26.253	58.835	19.737	16.74	20.553	16.263	21.041	19.293	21.045	30.18
AT1G02230_1	17.875	23.008	22.227	16.411	1.28711	0.738308	0.804208	0.181	2.91334	0.654	0.892391	0.369	1.9405	16.829	19.71	17.219	23.212	22.861	22.951	21.151	25.346	20.485	18.147	16.672	14.608
AT1G02250_1	48.673	41.652	56.283	41.143	0.855752	0.730999	0.864799	0.671	-0.940343	0.54	1.19458	0.773	0.698927	41.206	63.882	43.806	33.894	52.382	40.701	84.827	46.333	45.363	46.926	39.959	37.14
AT1G02260_1	2450.27	2435.1	1820.7	2612.37	0.993808	1.43482	1.34578	0.986	-0.0550447	0.725	-0.718684	0.309	-2.19653	2479.47	2233.52	2656.4	2340.2	2899.65	2127.9	1691.36	1551.06	2300.67	2687.26	2399.11	2765.31
AT1G02270_1	2159.01	2716.09	1638.62	2258.33	1.25803	1.37819	1.31758	0.284	2.27346	0.834	-0.454161	0.378	-1.89784	1892.12	2439.85	2179.97	2909.27	2558.79	2691.63	1341.03	2080.98	1576.62	2107.64	2224.09	2457.04
AT1G02280_1	5362.41	4445.04	5151.46	5137.31	0.828925	0.997253	1.04095	0.307	-2.16367	0.807	0.521161	0.897	-0.346969	5121.62	5143.1	5853.95	4655.24	4373.55	4313.72	4397.79	5548.21	5602.77	5380.21	5092.23	4948.8
AT1G02290_1	403.28	557.2	307.286	413.38	1.38167	1.34526	1.3124	0.354	1.95826	0.954	-0.144453	0.57	-1.26159	299.376	557.024	393.306	601.025	512.436	561.695	235.92	439.226	280.01	486.578	378.041	384.023
AT1G02300_1	3535	4734.65	3258.93	3817.69	1.33936	1.17146	1.08471	0.281	2.28698	0.757	-0.643525	0.801	-0.623297	3164.27	4450.71	3136.65	4378.71	4562.95	5312.17	3159.91	3506.53	3123.71	4007.39	3914.89	3546.66
AT1G02305_1	10568.4	12424.9	10150.4	11795	1.17566	1.16202	1.04119	0.414	1.7265	0.531	-1.21594	0.897	-0.347522	10043	11935.4	9847.66	12333.3	13088.6	11882.5	8858.17	10799.1	10932.4	12094.4	11067.2	12259.5
AT1G02310_1	43.992	28.201	59.475	41.362	0.641056	0.695458	0.739675	0.295	-2.21718	0.92	0.238685	0.486	1.51334	31.97	43.342	61.443	28.909	21.853	35.503	55.789	48.648	77.515	68.087	34.54	30.09
AT1G02320_1	46.815	56.638	36.814	35.224	1.20984	0.956792	1.27164	0.662	0.966352	0.49	1.33893	0.723	-0.840335	42.817	54.8	43.727	64.115	37.153	76.274	27.275	74.045	24.706	36.787	22.729	52.268
AT1G02330_1	1388.13	1497.52	1724.31	1653.9	1.0788	0.959165	0.805037	0.677	0.926409	0.258	-2.26015	0.299	2.2402	1335.26	1352.33	1481.31	1478.69	1524.59	1489.67	1728.15	1738.76	1706.18	1692.94	1661.34	1608.52
AT1G02335_1	185.922	129.973	185.415	232.973	0.699076	1.25649	1.00273	0.123	-3.46568	0.384	-1.69303	0.994	-0.0253844	184.568	177.219	196.481	114.633	151.505	126.423	185.095	166.209	207.198	183.934	230.852	297.796
AT1G02340_1	410.482	349.953	597.87	430.94	0.852543	0.720792	0.686574	0.544	-1.2957	0.841	-0.43725	0.181	2.99019	366.003	408.724	462.345	302.875	425.528	332.536	658.479	500.389	648.591	471.283	465.876	364.501
AT1G02350_1	565.97	443.675	544.104	547.344	0.783919	1.00595	1.04019	0.525	-1.35304	0.929	0.211921	0.916	-0.286528	550.96	478.559	687.583	551.956	312.019	507.118	641.79	496.914	505.094	551.482	699.697	424.952
AT1G02360_1	31.264	36.569	61.787	33.384	1.16969	0.540309	0.505998	0.569	1.22461	0.822	-0.481339	0.247	2.52896	27.336	29.688	37.655	38.935	30.782	40.803	43.926	45.672	117.575	30.85	41.585	29.001
AT1G02370_1	604.387	755.683	464.895	598.978	1.25033	1.28842	1.30005	0.388	1.82606	0.979	0.0657533	0.388	-1.85946	536.628	766.923	536.439	775.148	728.672	764.016	425.328	539.125	438.179	712.918	552.845	545.243
AT1G02380_1	850.515	1008.91	1245.37	1079.96	1.18623	0.867181	0.682944	0.332	2.04956	0.263	-2.22731	0.122	3.62913	855.747	858.791	837.17	987.228	1087.17	956.834	1248.1	1115.11	1387.78	1318.66	996.698	958.349
AT1G02390_1	112.434	86.196	129.967	61.296	0.766636	0.471631	0.865096	0.642	-1.01966	0.163	2.9432	0.743	0.783711	151.652	80.625	116.245	53.421	92.492	129.611	110.323	125.217	158.917	81.823	46.49	60.545
AT1G02391_1	12.898	14.237	13.427	11.279	1.10383	0.840007	0.960591	0.794	0.609335	0.685	0.815714	0.928	0.249243	9.331	15.784	14.568	13.151	13.181	16.647	12.597	15.192	12.649	13.422	10.911	9.797
AT1G02400_1	38.373	123.174	700.181	461.257	3.20988	0.658768	0.0548048	0.48	1.49619	0.0493	-4.99594	0.0508	5.50524	128.736	16.585	26.465	32.71	467.256	122.269	772.47	396.864	1119.72	536.808	457.233	399.827
AT1G02405_1	361.7	409.71	378.019	385.428	1.13273	1.0196	0.95683	0.598	1.14106	0.815	-0.500042	0.914	0.2933	317.314	430.865	346.109	406.499	386.286	437.987	306.891	476.549	369.358	357.85	342.569	467.069
AT1G02410_1	2902.87	3185.56	2862.63	3056.89	1.09738	1.06786	1.01406	0.618	1.08846	0.74	-0.68387	0.96	-0.145018	2947.26	2785.46	2979.67	3371.26	3258.04	2943.12	2842.71	2982.32	2766.99	3136.51	3096.07	2941.6
AT1G02420_1	124.07	178.994	85.079	151.283	1.44269	1.77816	1.4583	0.261	2.38755	0.424	-1.54965	0.304	-2.21898	107.571	147.4	120.452	224.999	184.309	138.29	62.188	108.697	91.104	161.384	124.846	171.844
AT1G02430_1	14.169	14.684	17.632	16.666	1.03639	0.945215	0.803591	0.946	0.186365	0.718	-0.735011	0.378	1.89981	13.684	15.493	13.418	22.307	13.311	10.664	15.611	17.27	20.332	12.403	13.297	28.069
AT1G02440_1	26.035	24.612	24.269	28.417	0.945345	1.17094	1.07278	0.911	-0.288535	0.751	-0.65815	0.867	-0.434521	29.589	26.603	22.418	26.345	16.54	34.215	33.057	21.466	20.142	29.829	22.757	33.805
AT1G02450_1	184.86	104.444	188.273	114.692	0.564989	0.609178	0.98187	0.219	-2.64273	0.0683	4.39732	0.959	0.149237	211.598	154.697	192.989	72.338	96.24	163.654	174.223	206.538	185.464	125.274	110.906	108.588
AT1G02460_1	180.952	268.417	223.371	271.663	1.48336	1.2162	0.810095	0.135	3.33101	0.0791	-4.13202	0.475	1.54713	154.008	200.806	191.587	314.567	249.246	246.654	230.593	262.227	184.313	277.756	278.175	259.482
AT1G02470_1	103.032	205.428	320.688	261.869	1.99383	0.816586	0.321284	0.233	2.54907	0.0815	-4.08475	0.0673	4.76796	164.644	82.108	80.907	137.492	307.462	205.074	365.843	227.676	395.947	349.136	232.309	221.409
AT1G02470_2	107.362	208.317	326.243	271.046	1.94033	0.830811	0.329085	0.18	2.92559	0.0364	-5.63315	0.0629	4.95412	146.186	85.969	98.469	147.494	312.813	195.936	324.517	223.671	478.384	327.742	259.401	234.221
AT1G02475_1	3513.35	3952.11	3469.24	3771.54	1.12488	1.08714	1.01271	0.51	1.40004	0.693	-0.793065	0.964	-0.130829	3310.95	3660.67	3578.09	3975.95	4138.78	3751.23	3427.26	3536.12	3445.32	3612.78	3498.32	4244.77
AT1G02480_1	213.115	201.264	175.051	82.169	0.944389	0.469401	1.21745	0.857	-0.439195	0.0294	6.12697	0.445	-1.6406	241.384	194.435	206.235	231.184	159.62	220.928	176.042	199.139	153.011	62.527	109.814	80.799
AT1G02490_1	59.267	37.033	67.838	71.098	0.624853	1.04806	0.873664	0.187	-2.86989	0.528	-1.22519	0.754	0.75457	65.168	43.657	73.175	33.596	44.9	33.67	82.439	53.129	71.276	72.136	64.512	77.229
AT1G02500_1	15315.6	15754.5	10687.8	15724.1	1.02866	1.47122	1.433	0.918	0.26844	0.921	-0.234224	0.331	-2.09914	14306.7	17012.2	14760.5	15249.5	18128	14145.2	7413.51	13131.1	12541.3	15596.5	13380.5	18629.3
AT1G02510_1	15.313	11.617	10.479	11.143	0.758644	1.06333	1.46127	0.611	-1.10817	0.385	1.68889	0.349	-2.02397	11.769	23.483	12.991	10.303	17.498	8.696	10.264	10.595	10.58	11.14	12.107	10.257
AT1G02520_1	436.587	664.993	348.575	503.912	1.52316	1.44564	1.25249	0.391	1.81168	0.748	-0.664679	0.703	-0.892556	311.945	721.013	369.991	764.253	534.222	720.264	263.573	485.193	331.187	467.151	525.279	521.455
AT1G02530_1	6591.75	7271.89	5846.45	6043.83	1.10318	1.03376	1.12748	0.801	0.589851	0.8	0.538076	0.816	-0.583103	5322.04	8993.94	5983.77	8167.75	5966.91	7890.22	4902.65	8457.92	4819.28	5219.87	5919.47	7144.86
AT1G02540_1	44.742	62.057	47.527	47.334	1.38702	0.995939	0.9414	0.474	1.51448	0.889	-0.319649	0.935	0.22408	47.362	40.893	46.244	39.292	93.943	64.745	25.566	52.499	79.982	35.891	42.416	69.662
AT1G02550_1	288.419	328.407	242.914	182.487	1.13864	0.751243	1.18733	0.511	1.39683	0.0736	4.26966	0.602	-1.16747	284.169	303.458	278.227	339.553	292.27	356.899	269.852	293.225	181.147	221.448	162.691	168.68
AT1G02560_1	5790.6	5255.19	5332.79	5852.96	0.907537	1.09754	1.08585	0.58	-1.19328	0.962	-0.12117	0.727	-0.828995	5726.51	5529.41	6132.02	5288.77	5163.3	5314.76	5182.53	5690.72	5142.25	5941.87	5264.45	6409.9
AT1G02570_1	32.638	28.933	21.05	23.664	0.886485	1.12421	1.55051	0.658	-0.976635	0.118	3.45863	0.112	-3.78506	32.516	29.17	36.654	25.409	35.452	26.887	18.583	22.632	22.176	25.059	22.237	23.781
AT1G02580_1	316.934	324.217	464.531	326.401	1.02298	0.702647	0.682267	0.957	0.151183	0.925	-0.224116	0.195	2.8799	377.355	323.404	260.863	253.249	374.332	359.504	483.485	409.032	506.879	389.456	305.983	291.81
AT1G02590_1	40.485	112.906	64.27	85.018	2.78886	1.32282	0.629916	0.0149	7.49143	0.0201	-7.08075	0.0871	4.23709	42.121	44.404	35.478	93.865	106.556	143.903	63.47	61.333	68.197	94.901	86.444	74.908
AT1G02600_1	119.489	79.503	156.237	111.179	0.665358	0.711605	0.764796	0.592	-1.16009	0.875	0.355174	0.74	0.791843	86.105	184.687	107.281	43.015	75.095	155.567	185.853	266.419	77.022	128.872	97.152	109.763
AT1G02610_1	419.679	686.925	903.821	744.946	1.63679	0.824218	0.464338	0.0479	4.94153	0.0868	-3.96227	0.0389	7.53259	430.548	434.841	394.819	642.245	796.128	633.936	917.37	832.33	966.956	797.807	937.957	552.451
AT1G02620_1	36.943	32.967	56.985	32.942	0.892358	0.578078	0.648301	0.723	-0.797926	0.742	0.677736	0.114	3.75145	35.294	43.138	33.116	25.561	39.253	35.709	61.968	55.129	54.166	46.964	27.378	27.801
AT1G02630_1	98.251	107.844	61.584	108.044	1.09764	1.75443	1.59541	0.713	0.826096	0.574	-1.1027	0.26	-2.45338	92.608	94.831	107.998	89.652	120.018	116.569	42.138	88.799	62.418	108.49	101.312	114.751
AT1G02630_2	88.36	92.905	65.179	84.696	1.05144	1.29945	1.35566	0.844	0.473165	0.827	0.468369	0.193	-2.89998	88.966	85.414	90.785	79.803	109.106	92.099	67.045	71.174	58.026	91.023	74.101	90.077
AT1G02640_1	1046.02	775.591	769.6	886.246	0.741471	1.15157	1.35917	0.193	-2.82677	0.301	2.03248	0.267	-2.40648	958.768	1068.31	1117.39	813.662	863.881	663.742	699.126	685.658	950.892	899.12	857.842	902.481
AT1G02650_1	149.74	143.229	308.256	118.273	0.956516	0.383686	0.485766	0.876	-0.386552	0.267	2.20516	0.142	3.35701	180.92	140.634	131.959	131.115	155.479	144.134	374.257	191.694	408.277	124.495	117.618	112.989
AT1G02660_1	1331.7	1437.09	3794.96	1589.33	1.07914	0.4188	0.350913	0.923	0.251777	0.622	-0.976266	0.0918	4.11905	1932.27	1148.27	1064.41	804.291	2440.3	1512.16	3861.6	2430.45	5823.31	1407.66	1480.21	1926.72
AT1G02670_1	204.054	123.13	249.02	165.162	0.603418	0.663247	0.819428	0.221	-2.62644	0.553	1.15863	0.66	1.00908	267.013	135.85	234.229	120.524	144.239	107.382	240.186	212.744	302.202	176.532	149.475	170.74
AT1G02680_1	2685.51	2433.82	2537.26	2255.07	0.906279	0.888783	1.05843	0.684	-0.904475	0.384	1.69109	0.86	-0.452975	3190.07	2326.92	2609.16	2503.53	2287.72	2517.17	2717.88	2242.94	2679.45	2331.79	2242.77	2192.83
AT1G02681_1	61.575	58.848	88.666	72.331	0.955709	0.815772	0.694463	0.912	-0.282938	0.662	-0.872443	0.293	2.27526	65.143	45.881	78.111	49.844	61.47	66.515	92.71	98.074	76.663	92.981	55.517	73.308
AT1G02690_1	1848.81	1413.53	1379.1	1435.08	0.764561	1.04059	1.34059	0.169	-3.02141	0.152	3.05022	0.334	-2.08793	1863.49	1687.8	2009.24	1469.39	1416.79	1356.67	1118.2	1748.18	1341.79	1435.01	1402.02	1469
AT1G02700_1	49.557	72.251	75.719	53.692	1.45793	0.709092	0.654487	0.157	3.12541	0.735	-0.695167	0.258	2.46387	59.803	50.474	40.32	74.725	68.243	73.961	70.091	60.748	101.958	53.531	54.151	53.397
AT1G02710_1	13.353	12.431	11.571	11.954	0.930918	1.03309	1.15406	0.901	-0.316785	0.728	0.711027	0.585	-1.21709	12.28	15.953	12.154	7.476	16.585	15.493	12.316	11.449	10.986	13.577	8.846	14.222
AT1G02720_1	2135.26	1693.48	2587.84	2109.63	0.793103	0.81521	0.825115	0.342	-2.00978	0.963	0.119149	0.526	1.39081	1827.57	2471.89	2155.02	1811.59	1487.35	1802.48	3038.19	2673.91	2133.29	2125.77	2188.75	2017.94
AT1G02720_2	165.93	127.914	161.015	175.271	0.770892	1.08854	1.03052	0.32	-2.10375	0.808	-0.517355	0.949	-0.181089	159.311	196.062	146.263	147.296	109.276	130.029	151.243	218.139	126.53	160.463	187.413	179.043
AT1G02730_1	694.918	207.876	346.114	233.551	0.299137	0.674781	2.00777	0.0156	-7.37457	0.0158	8.08728	0.116	-3.72094	893.555	599.33	626.634	167.167	264.523	203.142	258.99	474.072	337.698	258.783	203.994	241.319
AT1G02740_1	312.001	577.195	357.038	461.69	1.84998	1.29311	0.873859	0.0459	5.00581	0.149	-3.08504	0.691	0.924396	273.796	396.549	279.732	556.487	588.514	587.159	299.892	397.374	381.924	502.365	472.854	414.291
AT1G02750_1	3196.93	4279.48	3531.33	3189.05	1.33862	0.903073	0.905304	0.187	2.86761	0.991	0.0290264	0.699	0.904635	3462.36	2885.17	3270.81	4729.92	4366.27	3794.99	3316.84	3370.2	3939.45	3276.33	3220.41	3073.86
AT1G02770_1	8373.92	9659.06	8149.53	9326.72	1.15347	1.14445	1.02754	0.556	1.26041	0.598	-1.03944	0.937	-0.21813	7392.53	9878.28	8041.05	10751.3	8720.43	9611.85	8228.81	9110.76	7219.48	9420.99	9926.11	8675.82
AT1G02780_1	27250.7	28234.3	25697.2	27134.3	1.03609	1.05592	1.06045	0.875	0.388354	0.986	0.0448051	0.822	-0.564657	25321.6	30248.1	26420.8	27303	27480	29998.8	26046	24367.7	26736.4	28450.9	29084.6	24143.4
AT1G02790_1	562.32	549.986	1193.48	1755.98	0.978067	1.47131	0.471159	0.952	-0.168398	0.0198	-7.18098	0.0704	4.66112	509.123	621.596	561.848	435.567	578.506	660.226	1003.94	1660.67	1019.66	1265.08	1914.42	2235.66
AT1G02800_1	1646.75	1267.54	907.3	1827.71	0.76972	2.01445	1.815	0.18	-2.92747	0.618	-0.987228	0.0792	-4.40888	1551.98	1833.17	1569.62	1234.67	1314.62	1254.67	718.174	1051.04	989.469	1647.58	1724.67	2148.66
AT1G02810_1	77.931	60.265	72.986	48.58	0.773306	0.665612	1.06776	0.454	-1.58208	0.169	2.879	0.874	-0.412045	105.861	61.858	72.277	51.701	60.586	69.874	81.247	65.59	72.957	55.201	51.856	40.052
AT1G02813_1	30.736	39.166	25.399	22.401	1.27426	0.881947	1.21011	0.499	1.43394	0.317	1.95584	0.461	-1.58819	28.495	29.604	34.421	49.485	27.35	44.39	21.981	29.18	25.547	17.158	21.05	31.122
AT1G02816_1	5338.94	5405.8	5452.62	4648.18	1.01252	0.852468	0.979152	0.961	0.137156	0.392	1.66162	0.939	0.215354	5130.29	5751.78	5157.29	5892.48	5005.65	5355.76	5420.3	5539.29	5399.31	4602.13	4984.76	4377.7
AT1G02820_1	1316.28	640.311	1425.52	1223.19	0.486455	0.858064	0.923367	0.0237	-6.26032	0.686	0.812052	0.787	0.66063	1211.22	1281.09	1469.74	582.418	585.778	769.495	1299.49	1684.22	1323.58	1316.82	1199.91	1158.26
AT1G02830_1	15.313	15.876	12.751	15.197	1.03681	1.1919	1.20094	0.923	0.252643	0.99	0.0336749	0.552	-1.31305	12.508	15.723	18.256	19.117	15.835	13.219	13.421	14.238	10.847	10.803	13.247	24.527
AT1G02840_1	7703.5	8085.06	9345.54	8538.47	1.04953	0.913641	0.824296	0.863	0.421751	0.653	-0.896225	0.483	1.52342	8312.07	8146.91	6750.9	6899.03	9216.42	8311.9	9904.22	7794.81	10572.7	9901.61	8719.49	7210.14
AT1G02840_2	319.487	475.86	339.358	584.364	1.48945	1.72197	0.941444	0.266	2.36254	0.115	-3.49912	0.907	0.315338	336.271	233.999	414.435	536.898	397.289	505.171	286.534	300.373	454.087	721.816	503.143	549.455
AT1G02840_3	7734.88	8594.98	9531.05	8763.27	1.1112	0.919444	0.811546	0.618	1.0856	0.521	-1.24597	0.429	1.70018	7950.14	8552.84	6805.75	8300.69	9164.55	8346.59	9308.91	8385.09	11092.1	9807.38	8424.25	8145.44
AT1G02850_1	31.372	103.322	94.875	104.215	3.29349	1.09845	0.330663	0.0227	6.36517	0.0111	-10.777	0.07	4.67637	30.681	29.689	33.896	133.954	67.694	121.639	83.247	62.499	164.139	122.128	86.573	107.052
AT1G02850_2	37.745	110.854	110.741	108.591	2.93691	0.980585	0.340842	0.0682	4.34861	0.0383	-5.53771	0.0891	4.18607	52.039	28.889	35.771	165.155	116.263	70.945	111.532	69.368	175.536	129.741	120.946	81.604
AT1G02850_4	22.771	71.872	68.555	57.877	3.15637	0.844236	0.33215	0.0247	6.17884	0.0262	-6.36375	0.0755	4.51983	29.129	19.812	20.458	101.328	56.509	64.839	70.846	42.078	108.079	71.3	53.339	50.977
AT1G02860_1	707.289	996.968	988.404	716.212	1.40956	0.724614	0.715587	0.321	2.09989	0.975	-0.0781471	0.425	1.71725	891.506	494.028	803.37	1032.13	1001.73	958.424	929.232	809.945	1282.99	721.32	721.933	705.503
AT1G02860_2	671.616	962.391	948.793	689.915	1.43295	0.72715	0.707864	0.181	2.91546	0.926	-0.220447	0.336	2.07895	781.571	530.968	730.007	987.191	991.092	911.045	905.479	766.747	1230.23	742.903	672.473	657.324
AT1G02870_1	6954.9	6762.52	6920.56	6674.7	0.972339	0.964474	1.00496	0.906	-0.301687	0.832	0.456511	0.987	-0.0513591	6645.23	7161.42	7069.07	7409.53	6018.37	6935.15	6665.96	6957.32	7146.93	7548.92	6490.3	6069.42
AT1G02880_1	19.101	19.017	18.097	21.503	0.995637	1.18822	1.0555	0.992	-0.0313067	0.682	-0.822197	0.894	-0.358701	22.173	14.932	21.047	20.737	20.487	16.189	15.999	16.937	21.871	19.577	19.391	26.191
AT1G02880_2	22.675	19.502	18.733	28.897	0.860058	1.54254	1.21045	0.555	-1.26392	0.577	-1.09518	0.626	-1.10024	25.827	22.57	20.001	17.19	23.145	18.644	16.116	26.804	15.219	23.881	21.082	47.927
AT1G02880_3	668.011	799.471	764.405	743.905	1.19679	0.973182	0.873897	0.334	2.04228	0.509	-1.27983	0.542	1.34447	668.65	699.904	636.962	875.68	768.783	759.029	789.918	800.265	706.568	753.827	801.887	681.033
AT1G02880_4	672.627	688.82	744.957	706.04	1.02407	0.94776	0.902907	0.932	0.228318	0.856	-0.399475	0.689	0.93352	586.973	719.552	720.513	742.94	616.196	713.913	775.936	698.61	762.663	727.299	830.892	582.414
AT1G02890_1	436.686	685.206	555.624	620.661	1.56911	1.11705	0.785938	0.256	2.4157	0.338	-1.87398	0.586	1.21586	416.706	646.522	309.096	688.951	714.44	653.597	582.811	629.859	467.273	671.499	629.593	565.533
AT1G02890_2	471.344	571.2	521.279	523.164	1.21185	1.00362	0.904207	0.589	1.16887	0.814	-0.502975	0.823	0.558777	441.017	652.861	363.696	596.379	501.346	623.31	422.692	616.731	543.363	616.775	632.4	367.108
AT1G02900_1	46.759	40.058	26.638	32.23	0.856701	1.20993	1.75534	0.807	-0.573314	0.406	1.60998	0.134	-3.45772	34.618	61.732	47.838	36.317	68.179	25.961	25.632	29.843	24.711	49.361	29.227	23.207
AT1G02910_1	2473.24	2389.22	2775.67	2507.87	0.966029	0.903518	0.89104	0.899	-0.31994	0.958	-0.131717	0.794	0.645399	2759.66	2050.17	2673.94	2424.55	2438.27	2307.03	3510.73	1951.93	3120.63	2377.73	2578.18	2572.99
AT1G02920_1	834.453	873.771	869.042	740.816	1.04712	0.852452	0.960199	0.906	0.299421	0.688	0.807947	0.939	0.214307	694.27	1012.4	826.659	972.414	675.611	1015.42	1044.31	1057.75	594.171	660.391	944.489	651.828
AT1G02930_1	22195.5	21797.4	21312	22813.3	0.982065	1.07044	1.04145	0.944	-0.19399	0.899	-0.290911	0.891	-0.365597	20287.3	24003.2	22454.4	20186.6	21768.4	23568.3	20393.9	24129.9	19670.7	21149.4	25674.6	21865.7
AT1G02940_1	1631.71	759.071	1349.77	1597.68	0.465199	1.18366	1.20888	0.0364	-5.42159	0.918	0.242754	0.553	-1.30961	1452.59	1708.35	1750.69	933.917	583.989	801.925	1152.55	1765.31	1208.65	1624.96	1540.2	1629.48
AT1G02950_1	112.498	51.831	248.04	373.332	0.460728	1.50513	0.453547	0.0296	-5.81184	0.0177	-7.54506	0.0722	4.60859	111.908	105.226	120.906	41.152	65.042	52.022	253.106	339.289	177.702	263.588	462.021	427.266
AT1G02950_2	159.025	74.195	325.359	504.886	0.466564	1.55178	0.488767	0.137	-3.30977	0.0309	-5.99956	0.0724	4.60357	155.691	169.623	152.28	42.894	98.56	96.611	278.936	449.691	274.579	323.216	603.424	659.881
AT1G02950_4	84.122	45.718	170.497	278.988	0.543474	1.63632	0.493391	0.134	-3.33751	0.0267	-6.32058	0.174	3.05905	66.28	100.15	89.679	32.74	57.425	50.825	141.955	280.713	124.375	193.718	315.167	355.668
AT1G02952_1	10.647	9.613	10.879	10.352	0.902879	0.951529	0.978657	0.698	-0.868375	0.915	0.249446	0.955	0.161749	11.09	12.466	8.731	8.894	9.744	10.25	10.259	12.524	10.022	10.89	10.482	9.719
AT1G02960_1	868.645	864.702	889.917	1309.7	0.995461	1.47171	0.976097	0.993	-0.0255401	0.237	-2.37797	0.964	0.132626	919.838	603.837	1180.04	882.767	945.815	774.368	881.616	789.884	1012.06	1252.28	1415.52	1267.34
AT1G02960_2	1453.83	1458.48	1695.01	2023.41	1.0032	1.19375	0.857713	0.995	0.0205258	0.265	-2.21523	0.713	0.866106	1799.01	1051.31	1624.72	1374.16	1605.58	1406.15	2054.75	1386.31	1709.6	2050.55	2078.86	1943.37
AT1G02960_3	582.926	337.019	642.35	842.247	0.57815	1.3112	0.907489	0.47	-1.52744	0.602	-1.02807	0.93	0.244147	755.893	249.581	1049.95	404.384	288.38	328.248	926.372	375.598	761.74	730.149	804.655	1016.95
AT1G02965_1	39.034	31.273	37.007	53.462	0.801162	1.44463	1.05476	0.631	-1.05179	0.413	-1.58495	0.908	-0.31172	49.976	28.222	42.168	22.69	42.773	31.513	43.978	33.332	34.576	47.09	73.855	43.938
AT1G02970_1	486.465	245.03	239.198	312.633	0.503694	1.307	2.03373	0.0149	-7.49322	0.0463	5.13819	0.0657	-4.83818	442.313	509.298	511.04	262.499	228.577	245.186	197.507	316.091	219.22	335.682	304.025	299.411
AT1G02980_1	2246.26	1762.32	1547.44	1297.82	0.784554	0.838688	1.4516	0.239	-2.51233	0.0261	6.37539	0.188	-2.94086	2104.99	2369.63	2272.22	1793.69	1952.27	1563.02	1283.05	1866.89	1546.96	1181.39	1388.19	1332.92
AT1G02990_1	358.434	397.246	392.325	394.623	1.10828	1.00586	0.913615	0.616	1.09222	0.57	-1.11254	0.714	0.862579	321.603	393.49	363.893	370.731	412.41	410.006	375.838	403.752	397.944	402.682	383.57	397.868
AT1G02990_2	922.878	905.858	945.99	955.751	0.981557	1.01032	0.975569	0.949	-0.178134	0.876	-0.350526	0.941	0.207306	782.717	1000.25	1003.97	919.676	953.084	848.036	879.076	1051.07	916.227	929.654	925.171	1015.06
AT1G03000_1	2109.4	1853.7	2072.42	1976.37	0.87878	0.953653	1.01785	0.548	-1.28606	0.755	0.648346	0.964	-0.132893	2069.36	1859.75	2438.86	1925.95	1793.88	1843.66	2521.76	1868.48	1889.03	2141.03	1928.18	1869.96
AT1G03010_1	158.923	147.996	253.631	363.9	0.93124	1.43476	0.626592	0.896	-0.329186	0.0855	-3.98613	0.349	2.02245	102.445	236.846	165.426	130.729	174.003	142.501	243.042	330.206	203.302	330.395	375.622	388.295
AT1G03020_1	14.417	10.523	10.005	12.016	0.729868	1.20106	1.44106	0.58	-1.19517	0.752	0.655838	0.518	-1.41508	27.144	11.135	9.915	9.986	10.295	11.334	9.333	10.385	10.332	14.281	9.481	12.814
AT1G03022_1	23.994	17.847	14.643	16.158	0.743812	1.10346	1.63865	0.76	-0.699396	0.634	0.943708	0.621	-1.11666	12.203	61.808	18.316	25.475	12.464	17.904	26.208	12.793	9.364	23.353	12.101	14.927
AT1G03030_1	687.25	637.858	556.192	745.559	0.928131	1.34047	1.23563	0.686	-0.897217	0.605	-1.01951	0.406	-1.78786	663.118	696.956	702.341	627.752	607.097	680.967	460.291	607.303	615.512	777.139	774.241	688.766
AT1G03040_1	9030.82	10166.2	7446.27	9536.75	1.12572	1.28074	1.2128	0.597	1.14579	0.767	-0.619766	0.508	-1.44564	9215.6	9897.61	8074.73	9228.77	11459.3	9935.05	6084.95	8946.83	7583.86	9263.54	9382.58	9979.34
AT1G03050_1	41.323	33.059	89.538	74.707	0.8	0.834357	0.461513	0.617	-1.08933	0.0765	-4.1985	0.0676	4.76127	39.851	34.619	51.147	29.171	50.037	24.752	79.777	117.117	76.83	67.682	67.058	91.867
AT1G03055_1	166.73	74.498	111.933	145.934	0.44682	1.30377	1.48956	0.0928	-3.86042	0.67	0.852185	0.288	-2.29634	197.251	118.435	198.402	61.967	106.263	62.791	94.46	129.778	114.398	147.781	156.002	134.811
AT1G03055_2	68.746	22.086	37.922	77.416	0.321266	2.04147	1.81284	0.0933	-3.85419	0.829	-0.464681	0.24	-2.57467	81.118	41.566	96.357	15.8	36.435	18.713	37.786	31.141	46.344	54.637	87.229	97.352
AT1G03060_1	1326.97	1529.91	1257.88	1513.35	1.15293	1.20309	1.05492	0.498	1.43825	0.467	-1.41318	0.871	-0.424268	1226.19	1537.19	1239.65	1540.74	1455.27	1597.06	1065.35	1408.12	1326.75	1503.73	1488.16	1548.82
AT1G03070_1	1616.06	1648.74	1103.73	1441.76	1.02022	1.30626	1.46418	0.928	0.237353	0.629	0.957585	0.112	-3.77048	1500.27	1706.41	1648.61	1598.49	1703.71	1645.7	1070.94	1180.37	1063.66	1166.73	1487.65	1726.66
AT1G03080_1	874.288	1248.4	1241.34	1506.37	1.4279	1.21351	0.704313	0.156	3.1325	0.0543	-4.81447	0.213	2.75272	767.055	1078.34	807.944	1244.77	1245.35	1255.1	1136.02	1305.23	1290.01	1585.07	1422.28	1516.21
AT1G03090_1	2237.13	2183.85	4789.02	2676.9	0.976187	0.558967	0.467136	0.937	-0.214822	0.529	-1.22183	0.0902	4.15877	2558.63	2026.88	2158.91	2151.79	2509.76	1928.59	4486.53	3532.35	6930.53	3446.18	2687.2	2071.38
AT1G03100_1	151.746	212.789	143.281	165.076	1.40227	1.15211	1.05907	0.178	2.94689	0.719	-0.731501	0.882	-0.392827	128.344	162.463	167.579	243.393	199	198.922	113.278	171.857	151.098	192.267	150.58	155.373
AT1G03103_1	11.21	8.976	30.896	9.526	0.800719	0.308307	0.362839	0.35	-1.97656	0.373	1.73181	0.131	3.50594	11.929	10.476	11.274	9.786	9.987	7.4	25.786	18.432	62.053	10.742	8.528	9.435
AT1G03106_1	69.204	96.647	102.958	79.286	1.39656	0.770079	0.672152	0.66	0.969384	0.683	-0.820007	0.424	1.72037	68.183	53.802	90.346	114.033	175.259	45.171	152.216	67.05	106.938	62.823	90.019	88.133
AT1G03110_1	1684.76	1716.56	1242.25	1374.81	1.01887	1.10671	1.35622	0.955	0.157746	0.33	1.90531	0.271	-2.38453	1597.23	1484.52	2016.79	1933.99	1533.14	1705.83	1083.71	1363.37	1297.47	1363.7	1473.76	1292.96
AT1G03120_1	505.464	302.965	314.686	245.42	0.599381	0.779888	1.60625	0.0514	-4.81686	0.0316	5.92976	0.116	-3.72389	567.443	465.378	489.036	313.923	335.219	264.257	261.477	326.483	365.038	294.96	201.863	248.261
AT1G03130_1	4518.35	2618.2	5494.28	6934.08	0.579458	1.26205	0.822373	0.0713	-4.26733	0.0823	-4.0601	0.413	1.75839	4305.73	5271.28	4064.23	2330.36	3213.27	2396.84	5347.56	5563.54	5574.76	6670.25	7769.85	6432.96
AT1G03140_1	4337.02	5336.67	5542.31	5098.71	1.23049	0.91996	0.782528	0.418	1.70821	0.474	-1.38908	0.362	1.96961	3915.63	5367.02	3881.84	4957.15	5914.5	5183.95	5648.58	5283.31	5704.64	5585.41	4941.49	4802.5
AT1G03150_1	4179.28	4434.41	3960.12	4164.3	1.06105	1.05156	1.05534	0.801	0.590405	0.985	0.0463619	0.826	-0.549512	3931.54	4231.83	4387.45	4923.22	3837.97	4614.85	3804.3	4100.69	3981.01	4195.35	4255.56	4044.85
AT1G03160_1	551.279	456.367	477.861	663.447	0.827832	1.38837	1.15364	0.411	-1.73808	0.486	-1.35123	0.53	-1.38011	526.484	546.885	581.88	384.717	467.085	528.937	508.172	497.65	431.489	867.432	526.745	639.122
AT1G03160_2	18.39	18.072	17.752	22.145	0.982731	1.24746	1.03591	0.944	-0.191625	0.296	-2.05268	0.902	-0.328303	18.824	17.282	19.117	19.966	16.768	17.63	17.541	19.905	16.022	23.753	19.57	23.362
AT1G03170_1	2103.98	2096.75	3045.55	4455.21	0.996561	1.46286	0.69084	0.996	-0.01761	0.122	-3.40332	0.47	1.56166	1556.59	3178.76	1882.33	2132.69	1805.97	2393.32	2593.3	4491.88	2425.01	3301.44	4785.73	5596.96
AT1G03180_1	276.52	141.511	215.005	215.365	0.511757	1.00167	1.28611	0.0342	-5.54978	0.286	2.10706	0.349	-2.02591	296.547	226.004	315.478	158.163	137.93	129.899	208.24	231.125	206.507	216.432	193.026	239.104
AT1G03180_2	22.476	14.586	16.538	25.633	0.648949	1.54997	1.35907	0.367	-1.9031	0.773	-0.605047	0.535	-1.36586	30.689	13.465	27.477	12.556	14.669	16.848	19.015	14.214	16.735	24.097	27.092	25.798
AT1G03190_1	995.187	941.878	869.836	941.288	0.946433	1.08214	1.14411	0.833	-0.499832	0.791	0.560388	0.595	-1.18676	1057.4	845.456	1102.52	1053.54	885.662	895.501	908.498	857.487	844.813	930.86	903.774	991.342
AT1G03200_1	70.743	71.006	106.973	141.872	1.00371	1.32624	0.661319	0.993	0.0281964	0.0445	-5.21685	0.264	2.42748	61.482	63.169	91.161	65.172	75.952	72.324	120.686	80.859	125.44	139.628	127.945	159.845
AT1G03210_1	1002.17	543.95	861.68	834.502	0.542772	0.968459	1.16304	0.129	-3.38885	0.603	1.02612	0.738	-0.798643	1288.46	667.537	1170.25	513.488	567.019	552.775	875.374	750.433	973.939	882.974	829.701	793.254
AT1G03220_1	309.083	194.374	734.98	263.782	0.628873	0.358897	0.420532	0.419	-1.70618	0.772	0.60583	0.258	2.46305	496.423	179.049	332.202	187.972	255.083	153.158	877.699	381.259	1186.48	222.578	248.541	331.784
AT1G03230_1	166.283	118.468	267.867	138.973	0.712451	0.518813	0.620768	0.445	-1.61251	0.605	1.01928	0.372	1.92503	218.836	115.977	181.156	87.773	153.458	123.44	383.315	169.846	295.22	120.762	158.583	140.153
AT1G03240_1	25.239	26.07	28.475	34.775	1.03295	1.22125	0.886351	0.955	0.156841	0.575	-1.09836	0.884	0.386553	24.09	31.209	21.384	25.276	18.206	38.504	17.538	60.224	21.859	62.972	19.287	34.625
AT1G03250_1	1523.81	1744.8	1349.55	1462.82	1.14503	1.08393	1.12912	0.427	1.67618	0.799	0.540218	0.581	-1.22942	1512.94	1596.73	1464.65	1701.13	1740.94	1793.55	1275.73	1434.13	1343.45	1464.02	1497.49	1427.78
AT1G03260_1	1348.04	1079.05	1003.97	938.395	0.800461	0.934689	1.34272	0.306	-2.17204	0.0702	4.34887	0.223	-2.67996	1416.98	1233	1402.1	1219.4	947.904	1086.97	907.524	990.596	1125.64	992.865	913.833	910.751
AT1G03270_1	379.888	333.162	313.502	297.342	0.876999	0.948452	1.21176	0.522	-1.36134	0.21	2.55715	0.422	-1.72709	378.148	423.661	342.206	319.284	321.404	360.36	346.263	304.102	292.614	329.241	284.436	280.717
AT1G03280_1	1689.99	1734.59	1572.68	1937.91	1.02639	1.23223	1.07459	0.906	0.300932	0.405	-1.61257	0.769	-0.710216	1700.05	1596.26	1778.64	1797.12	1806.38	1607.7	1469.63	1562.7	1693.7	1835.53	1861.72	2129.72
AT1G03290_1	2538.51	2845.5	2274.3	3119.36	1.12093	1.37157	1.11618	0.673	0.936766	0.355	-1.80205	0.711	-0.871303	2505.45	3021.09	2161.17	2719.44	3266.57	2593.61	2076.48	2241.45	2527.45	3463.45	2839.83	3086
AT1G03300_1	293.304	262.021	178.002	308.054	0.893343	1.73062	1.64775	0.768	-0.679719	0.893	-0.310777	0.189	-2.92941	288.918	218.466	399.756	287.34	271.682	230.436	155.089	199.599	182.195	292.927	301.411	331.101
AT1G03310_1	2781.64	3389.29	2511.76	2406.59	1.21845	0.95813	1.10745	0.669	0.947027	0.714	0.742865	0.868	-0.433764	2084.52	4118.73	2506.88	4029.28	2572.77	3755.74	2068.51	3766.51	2033.94	2080.54	2255.06	2970.8
AT1G03320_1	38.492	54.03	48.045	34.942	1.40367	0.72727	0.801167	0.394	1.80198	0.725	0.719099	0.503	1.46173	30.773	50.376	36.789	69.764	39.805	56.8	51.806	50.892	42.065	34.507	34.751	35.576
AT1G03330_1	10229.8	10848.1	10433.8	10315.2	1.06044	0.98864	0.980451	0.766	0.682613	0.966	-0.10867	0.944	0.197934	9681.97	10410.4	10621.1	10938.6	10111.8	11541.7	10508.9	11070.9	9763.04	10638.3	10243.1	10072.4
AT1G03340_1	119.47	69.354	108.132	126.308	0.580513	1.1681	1.10486	0.069	-4.32938	0.858	-0.395402	0.769	-0.711709	115.038	99.428	149.083	64.121	70.09	74.227	94.555	121.092	110.423	111.373	153.131	118.154
AT1G03350_1	3976.43	5295.64	4046.06	4245.42	1.33176	1.04927	0.98279	0.33	2.05763	0.805	-0.524369	0.967	0.119645	3714.67	4995.53	3388.26	4873.99	6329.53	4813.92	3530.02	4790.86	3916.57	4182.07	3891.36	4701.85
AT1G03360_1	2356.32	2197.09	1864.86	1960.59	0.932421	1.05133	1.26354	0.752	-0.71985	0.234	2.39797	0.281	-2.33409	2424.19	2262.24	2385.61	2437.74	1914.17	2272.86	1722.65	1885	1997.23	2062.97	1912.51	1910.13
AT1G03370_1	344.051	304.456	410.584	356.482	0.884916	0.868233	0.837955	0.611	-1.1081	0.893	-0.308872	0.602	1.16605	355.819	400.681	285.654	302.005	298.942	312.589	344.728	521.691	384.872	336.01	338.401	398.411
AT1G03380_1	571.366	872.05	748.146	798.193	1.52625	1.0669	0.76371	0.25	2.44439	0.278	-2.14399	0.478	1.5387	470.87	805.793	491.608	834.624	1046.2	759.486	633.083	880.873	750.905	853.375	780.692	763.315
AT1G03390_1	46.516	34.418	37.474	31.802	0.739922	0.84864	1.2413	0.415	-1.7193	0.145	3.12312	0.482	-1.52569	59.387	39.616	42.781	43.503	36.67	25.559	32.737	39.605	40.586	32.087	32.234	31.096
AT1G03400_1	135.544	169.426	222.023	126.68	1.24997	0.570573	0.610495	0.327	2.07307	0.77	0.612665	0.125	3.58356	146.888	141.938	119.443	158.29	195.038	157.532	237.759	176.381	260.98	144.07	130.689	107.973
AT1G03410_1	39.609	50.934	51.851	42.047	1.28593	0.810929	0.763897	0.329	2.06421	0.806	-0.522739	0.399	1.81533	44.868	37.355	37.075	51.274	60.585	42.536	62.183	39.385	56.921	50.518	37.09	39.675
AT1G03420_1	1101.96	1130.91	755.458	757.187	1.02627	1.00229	1.45866	0.941	0.20197	0.171	2.86521	0.155	-3.23366	975.881	1312.34	1044.85	1346.43	972.289	1104.85	785.197	761.022	721.531	925.917	645.606	726.224
AT1G03430_1	1991.83	1962.36	2026.59	2135.87	0.985205	1.05392	0.982845	0.959	-0.143766	0.762	-0.630205	0.961	0.144268	2139.55	1685.17	2191.72	2053.12	1960.19	1877.68	2188.99	1825.76	2082.62	2213.99	2342.59	1878.68
AT1G03440_1	823.423	662.113	377.885	395.31	0.804099	1.04611	2.17903	0.269	-2.34925	0.0364	5.63316	0.043	-6.05815	923.578	764.693	790.51	686.804	676.389	624.839	450.406	316.52	378.508	505.488	336.298	363.394
AT1G03445_1	630.597	287.39	461.858	428.317	0.455743	0.927376	1.36535	0.0317	-5.70027	0.107	3.61014	0.34	-2.0611	644.872	527.842	736.679	282.971	349.075	240.301	368.157	565.589	473.143	448.937	428.553	408.418
AT1G03457_1	205.437	179.001	209.544	224.086	0.871319	1.0694	0.980399	0.52	-1.36545	0.619	-0.983712	0.949	0.179639	196.938	205.204	214.546	156.984	205.954	177.394	181.903	217.374	232.691	250.292	220.586	203.807
AT1G03457_2	63.062	55.209	66.641	54.76	0.875458	0.821722	0.946306	0.785	-0.632836	0.696	0.786816	0.902	0.329385	54.494	89.371	51.495	40.062	73.639	57.04	65.721	74.303	60.604	68.305	46.823	51.343
AT1G03470_1	615.261	416.609	317.137	198.79	0.677125	0.626827	1.94005	0.457	-1.57185	0.0747	4.24023	0.234	-2.61257	969.51	356.015	674.773	473.477	394.922	386.7	346.222	253.92	362.818	232.582	226.126	149.367
AT1G03470_2	192.786	143.015	96.456	64.338	0.741831	0.66702	1.99868	0.249	-2.45141	0.0258	6.43141	0.109	-3.82071	234.303	163.339	187.223	137.727	132.741	160	70.232	98.428	129.82	82.318	68.965	46.912
AT1G03475_1	2006.92	1521.87	1438.64	1790.34	0.758309	1.24446	1.39501	0.14	-3.28555	0.433	1.51879	0.244	-2.54873	2027.82	1990.95	2002.17	1400.97	1569.51	1603.01	1215.98	1819.83	1345.56	1788.55	1711.53	1874.65
AT1G03490_1	14.008	20.293	15.832	13.77	1.44862	0.869757	0.88483	0.679	0.919538	0.963	0.116484	0.627	1.09656	13.775	15.229	13.105	55.208	12.947	11.691	17.961	14.24	15.515	14.969	17.177	10.153
AT1G03495_1	78.658	148.201	116.713	62.912	1.88412	0.539032	0.673948	0.168	3.02816	0.556	1.14959	0.363	1.96653	65.407	115.125	64.632	132.477	121.446	202.317	100.788	102.276	154.232	64.683	77.294	49.804
AT1G03502_1	231.515	290.156	364.764	328.843	1.25329	0.901522	0.634698	0.38	1.85501	0.0846	-4.01438	0.101	3.97716	215.318	252.041	228.658	235.155	341.646	304.063	422.962	334.703	342.827	303.809	332.693	351.82
AT1G03506_1	35.291	84.11	58.329	64.739	2.38335	1.1099	0.605027	0.184	2.89473	0.315	-1.9646	0.443	1.64974	22.796	69.901	27.582	97.188	65.257	93.823	48.339	81.827	50.172	68.238	82.994	47.911
AT1G03510_1	95.608	102.696	60.012	72.829	1.07413	1.21358	1.59316	0.787	0.627496	0.236	2.38714	0.105	-3.90303	79.906	99.608	109.803	100.911	112.788	95.159	62.788	56.785	60.617	64.474	78.157	76.66
AT1G03520_1	133.656	129.651	128.023	167.6	0.97004	1.30914	1.044	0.947	-0.183443	0.419	-1.56574	0.93	-0.245752	101.159	166.624	141.651	116.94	163.095	114.269	99.557	136.055	154.909	186.955	166.398	151.334
AT1G03520_2	1002.44	814.836	873.021	1029.85	0.812853	1.17964	1.14824	0.388	-1.82561	0.896	-0.298321	0.624	-1.10825	1029.16	897.91	1090.08	712.906	963.459	787.671	734.873	893.68	1013.16	978.61	1004.74	1110.87
AT1G03530_1	333.848	379.766	223.539	302.471	1.13754	1.3531	1.49346	0.583	1.18397	0.624	0.971856	0.182	-2.98134	300.01	376.265	329.621	438.463	353.372	353.494	179.202	249.7	249.632	303.688	270.806	336.484
AT1G03540_1	16.68	20.79	13.504	19.14	1.24641	1.41736	1.23521	0.474	1.51337	0.574	-1.10156	0.447	-1.63719	15.853	14.067	20.81	24.955	20.809	17.305	13.791	12.891	13.852	19.592	17.148	20.871
AT1G03550_1	365.15	381.18	390.555	659.472	1.0439	1.68855	0.934952	0.948	0.18126	0.193	-2.68413	0.921	0.271417	398.693	222.809	548.079	454.094	390.389	312.426	393.056	298.26	508.154	633.665	662.079	683.629
AT1G03560_1	417.203	421.518	329.525	430.064	1.01034	1.3051	1.26607	0.966	0.121338	0.899	-0.291521	0.289	-2.29373	432.725	418.168	401.309	413.116	453.934	399.378	317.402	365.549	308.397	422.929	369.45	509.068
AT1G03570_1	8.079	8.638	8.393	10.461	1.06928	1.24635	0.962504	0.887	0.356321	0.497	-1.31854	0.895	0.35492	8.548	7.455	8.274	13.122	6.474	7.587	7.911	9.42	7.935	8.323	8.335	16.502
AT1G03580_1	47.393	71.409	68.01	64.666	1.50673	0.950831	0.696854	0.509	1.40364	0.459	-1.43468	0.576	1.24696	72.769	31.957	45.776	55.692	121.91	53.632	64.577	43.368	112.326	64.361	77.497	54.216
AT1G03590_1	5244.92	5869.27	5326.61	5552.84	1.11904	1.04247	0.984665	0.65	0.999089	0.785	-0.574176	0.966	0.124337	5237.05	5922.28	4652.02	5883.23	6700.7	5128.81	4515.28	5659.76	5913.83	6155.07	5227.59	5321.21
AT1G03600_1	2321.77	1645.4	3218.55	2873.77	0.708684	0.892877	0.721372	0.305	-2.17446	0.241	-2.35179	0.234	2.61019	2458.88	2361.67	2155.27	1355.23	2315.72	1419.44	3039.13	2788.59	3934.11	2918.68	3149.65	2581.7
AT1G03610_1	1588.11	1924.99	2218.67	1547.93	1.21213	0.697686	0.715794	0.42	1.70263	0.92	0.23887	0.297	2.25698	1868.68	1391.58	1540.27	1778.53	2160.8	1856.13	1948.66	1963.7	2854.07	1712.57	1502.66	1441.28
AT1G03620_1	111.533	114.363	188.626	197.457	1.02537	1.04681	0.591292	0.971	0.104972	0.237	-2.38187	0.383	1.88009	139.917	63.196	156.912	109.717	120.472	113.162	215.162	126.835	245.926	208.467	207.516	177.963
AT1G03630_1	1698.67	727.578	1127.6	1409.28	0.428321	1.24981	1.50646	0.0107	-8.48428	0.413	1.58634	0.204	-2.80956	1916.42	1505.17	1699.23	735.076	775.434	675.711	954.228	1461.45	1028.07	1207.2	1382.1	1677.54
AT1G03630_2	2794.48	1237.53	2420.01	2407.98	0.442849	0.995029	1.15474	0.00694	-10.2644	0.423	1.55277	0.539	-1.3537	2847.76	2755.21	2781.28	1197.26	1234.07	1282.75	2663.85	2497.23	2130.5	2053.57	2604.91	2610.08
AT1G03650_1	1246.96	987.592	1429.82	925.726	0.792001	0.647441	0.872106	0.425	-1.6856	0.288	2.09744	0.711	0.871738	1400.23	978.176	1415.59	1160.91	912.492	909.293	1490.22	1150.18	1705.42	964.72	1068.76	769.425
AT1G03670_1	54.058	40.608	49.275	33.109	0.751194	0.671915	1.09707	0.14	-3.27911	0.0667	4.43932	0.692	-0.921553	49.936	57.286	55.223	41.82	38.196	41.921	49.577	51.435	46.918	32.788	28.082	39.417
AT1G03680_1	11191.5	9665.44	9864.39	10968.7	0.863642	1.11195	1.13453	0.401	-1.77755	0.91	0.26107	0.562	-1.28127	10795.8	11140.7	11654.6	9183.17	9699.15	10137.7	9538.8	10570.7	9519.53	10996.8	10472.7	11458.9
AT1G03687_1	930.967	845.442	700.355	885.361	0.908134	1.26416	1.32928	0.633	-1.04563	0.814	0.501554	0.27	-2.39406	822.72	1014.17	967.029	846.26	854.455	835.715	618.093	695.423	799.192	977.35	790.959	897.753
AT1G03687_2	69.806	49.183	65.296	49.189	0.70457	0.753321	1.06907	0.391	-1.81383	0.158	2.99491	0.878	-0.403525	68.668	84.213	58.821	69.114	49.711	34.627	83.243	49.813	67.137	51.553	52.215	44.213
AT1G03700_1	14.176	14.302	15.166	13.672	1.00886	0.901537	0.934774	0.99	0.038133	0.91	0.26106	0.853	0.471589	16.418	15.479	11.21	10.372	12.03	23.445	12.89	16.607	16.294	16.203	11.777	13.393
AT1G03710_1	8741.02	8361.78	9090.29	9721.68	0.956613	1.06946	0.961578	0.819	-0.537785	0.464	-1.41823	0.874	0.412008	8446.76	8882.58	8901.38	8704.74	7850.51	8555.44	8902.44	9358.77	9015.82	9483.38	10099.8	9592.9
AT1G03710_2	9062.81	9924.54	8503.26	11238	1.09508	1.32161	1.0658	0.673	0.935361	0.249	-2.30915	0.874	-0.41485	8248.48	10436.1	8647.23	9720.17	9734.13	10331.4	6458.9	10580.4	8996.96	11593.3	10795	11340.5
AT1G03720_1	124.373	129.93	121.538	209.912	1.04468	1.72714	1.02333	0.95	0.17298	0.272	-2.18098	0.973	-0.0979965	136.576	75.542	186.472	166.256	98.139	134.435	122.69	99.923	146.439	165.568	243.63	229.3
AT1G03730_1	973.294	1238.2	900.974	879.18	1.27218	0.97581	1.08027	0.428	1.6718	0.733	0.698919	0.849	-0.480875	865.472	1292.86	824.003	1349.44	1105.27	1272.78	752.272	1057.3	919.523	870.461	1003.59	777.912
AT1G03740_1	938.846	1050.61	1085.55	1135.72	1.11904	1.04621	0.86486	0.592	1.1588	0.251	-2.29945	0.516	1.42009	872.017	1024.36	926.412	1106.52	1119.61	936.031	1032.77	1139.49	1087.01	1088.33	1159.03	1161.33
AT1G03740_2	94.092	112.002	112.894	118.896	1.19034	1.05316	0.833451	0.515	1.38358	0.226	-2.44345	0.5	1.46991	84.6	108.414	90.824	127.05	121	91.394	98.756	112.21	129.845	116.913	126.255	113.864
AT1G03743_1	157.316	288.228	261.436	183.671	1.83217	0.702545	0.601736	0.104	3.71164	0.563	-1.13215	0.101	3.96298	153.181	174.094	145.991	339.308	203.17	347.34	299.294	280.182	213.088	214.573	207.056	139.462
AT1G03746_1	495.178	295.657	560.948	367.631	0.597071	0.655373	0.882751	0.314	-2.13517	0.368	1.75091	0.731	0.817054	439.911	431.283	639.965	420.71	177.506	346.073	608.526	626.276	463.152	393.425	455.936	276.994
AT1G03750_1	525.256	625.192	583.219	640.792	1.19026	1.09872	0.900615	0.41	1.74197	0.25	-2.30374	0.651	1.03153	515.714	517.078	543.435	685.675	666.663	534.584	619.836	605.256	528.785	575.53	701.308	651.891
AT1G03760_1	2270.96	2836.2	2486.5	2529.96	1.2489	1.01748	0.913314	0.221	2.62996	0.521	-1.24607	0.703	0.891479	2185.12	2449.48	2188.15	2845.31	2935.07	2731.89	2542.26	2312.04	2615.48	2783.68	2423.9	2399.98
AT1G03770_1	506.964	767.155	665.511	768.553	1.51323	1.15483	0.761766	0.0663	4.41062	0.0925	-3.84983	0.221	2.6984	554.667	501.157	468.733	826.911	775.525	704.036	671.76	651.369	673.636	908.153	667.614	748.75
AT1G03780_1	6.904	7.013	6.212	7.847	1.01577	1.26312	1.11135	0.952	0.165382	0.431	-1.52568	0.69	-0.929626	6.511	6.611	7.645	6.507	6.938	7.64	6.035	7.08	5.611	7.608	7.832	8.108
AT1G03780_2	110.176	51.785	70.636	79.937	0.470023	1.13168	1.55976	0.0694	-4.31577	0.171	2.86203	0.193	-2.89561	129.376	99.778	103.602	36.126	65.216	58.943	61.491	93.482	61.311	91.664	71.469	77.97
AT1G03790_1	58.058	43.179	47.734	42.911	0.74373	0.898954	1.21627	0.635	-1.03881	0.644	0.919214	0.794	-0.643741	95.517	30.877	66.353	36.657	41.801	52.539	58.968	56.845	32.447	67.841	30.983	37.59
AT1G03800_1	360.407	156.618	643.454	435.249	0.434559	0.676427	0.560113	0.0234	-6.29285	0.367	-1.75367	0.149	3.29751	320.075	350.503	417.288	135.524	195.429	145.051	774.525	769.179	447.186	484.355	386.931	439.964
AT1G03810_1	98.322	123.485	96.063	71.701	1.25592	0.746396	1.02352	0.459	1.56509	0.313	1.97617	0.946	-0.189482	81.837	98.929	117.405	107.342	155.873	112.538	93.187	98.636	96.446	95.493	66.337	58.19
AT1G03820_1	36.015	21.786	43.069	56.859	0.604922	1.3202	0.836219	0.198	-2.79026	0.187	-2.73127	0.709	0.876129	33.579	30.447	45.691	25.876	15.602	25.613	61.127	43.916	29.76	76.021	46.978	51.472
AT1G03830_1	452.045	528.084	376.76	490.238	1.16821	1.30119	1.19982	0.612	1.10445	0.791	-0.560043	0.686	-0.940096	371.388	600.694	414.061	561.701	525.745	498.688	295.34	525.779	344.405	553.609	442.498	480.956
AT1G03840_1	58.225	72.068	76.08	43.362	1.23775	0.569954	0.765315	0.707	0.844477	0.341	1.86092	0.456	1.60615	67.143	41.573	70.717	93.791	92.19	43.29	87.595	71.176	70.632	43.985	47.672	38.884
AT1G03850_1	65.528	74.441	73.955	109.598	1.13602	1.48196	0.886051	0.73	0.781591	0.22	-2.48684	0.79	0.65409	53.122	90.991	58.21	67.022	71.352	86.259	72.07	94.029	59.687	89.067	93.875	157.45
AT1G03850_2	435.212	572.877	838.714	710.923	1.31632	0.847635	0.518904	0.22	2.63409	0.194	-2.67442	0.0779	4.44971	369.037	489.969	455.894	595.346	544.826	579.639	1026.55	862.229	666.563	480.182	841.984	888.706
AT1G03860_1	6793.55	6748.85	5515.75	6329.47	0.99342	1.14753	1.23166	0.985	-0.0578946	0.74	0.683918	0.529	-1.38201	5840.86	6754.22	7947.63	7143.7	6002.65	7168.42	4257.71	6197.19	6359.79	6150.44	6734.5	6121.97
AT1G03860_2	4733.26	4428.95	3669.76	4275.43	0.935707	1.16504	1.2898	0.723	-0.799513	0.496	1.32018	0.347	-2.03358	4643.56	5003.19	4564.4	4600.24	4210.98	4484.76	2978	4237.84	3916.01	4136.4	4267.36	4427.5
AT1G03860_3	35.767	34.707	19.99	25.089	0.970365	1.25508	1.78928	0.955	-0.155244	0.347	1.8361	0.177	-3.02503	30.24	27.883	54.266	41.042	32.35	31.489	18.615	18.401	23.319	26.989	21.034	27.818
AT1G03870_1	3315.51	1249.86	3819.98	5100.36	0.376972	1.33518	0.86794	0.0107	-8.48415	0.231	-2.41145	0.63	1.08826	3588.88	2900.34	3501.41	1063.5	1295.9	1416.68	3394.31	3525.62	4657.95	7336.91	4837.47	3738.28
AT1G03880_1	38.883	38.041	58.423	38.283	0.978328	0.655276	0.665554	0.919	-0.265253	0.969	0.0981447	0.423	1.72237	39.028	38.993	38.631	35.563	40.322	38.389	93.432	34.538	61.795	44.713	46.878	26.768
AT1G03890_1	24.02	16.958	23.29	15.827	0.706021	0.679576	1.03132	0.425	-1.68607	0.265	2.2173	0.962	-0.140654	32.514	25.643	16.621	12.816	20.662	18.417	23.848	16.983	31.193	19.162	15.205	13.609
AT1G03900_1	4828.62	5134.59	4561.69	5115.98	1.06337	1.12151	1.05852	0.77	0.674494	0.701	-0.774805	0.862	-0.448251	4816.15	4885.33	4784.93	5318.78	5579.75	4561.32	3858.68	4339.71	5668.62	4997.49	4998.75	5360.11
AT1G03905_1	2784.06	3416.39	3098.98	3183.57	1.22713	1.02729	0.898379	0.478	1.50238	0.399	-1.63688	0.636	1.07467	2776.61	2575.23	3017.91	2769.44	4396.44	3275	3085.48	3120.78	3090.81	3089.17	3175.47	3289.21
AT1G03910_1	1591.54	1765.83	1532.31	1823.02	1.10952	1.18972	1.03865	0.617	1.09119	0.437	-1.50459	0.895	-0.353397	1555.03	1704.41	1521.03	1720.32	1984.94	1612.47	1361.64	1664.64	1587.29	2050.78	1694.57	1743.4
AT1G03920_1	131.417	370.323	100.727	143.877	2.81791	1.42838	1.30468	0.0279	5.93035	0.84	-0.43868	0.38	-1.89103	134.482	109.559	154.045	523.228	308.97	314.148	86.03	120.711	98.412	92.089	170.886	189.259
AT1G03930_1	1558.59	1390.37	1444.97	1813.08	0.89207	1.25475	1.07863	0.622	-1.07585	0.391	-1.66535	0.778	-0.68621	1653.99	1369.63	1671.31	1345.07	1579.07	1265.45	1388.98	1379.23	1574.87	1773.55	1756.69	1912.99
AT1G03935_1	357.962	493.055	550.851	481.767	1.37739	0.874587	0.649836	0.11	3.62134	0.242	-2.34714	0.085	4.28475	339.765	347.006	389.042	526.358	486.278	468.296	572.667	524.939	556.02	424.171	618.899	425.942
AT1G03940_1	108.004	265.274	189.995	74.783	2.45615	0.393605	0.568457	0.111	3.61027	0.472	1.39506	0.285	2.31074	86.192	195.593	74.731	257.839	258.724	279.834	184.203	190.088	195.874	59.491	79.897	87.989
AT1G03950_1	2352.44	2497.56	2268.42	2740.23	1.06169	1.20799	1.03704	0.783	0.639235	0.375	-1.72405	0.902	-0.329785	2253.65	2161.59	2672.36	2557.01	2521.18	2416.65	2087.87	2406.99	2322.68	2709.52	2756.42	2755.01
AT1G03960_1	543.017	472.844	526.438	719.342	0.870772	1.36643	1.03149	0.58	-1.19523	0.176	-2.82028	0.922	-0.269216	571.144	459.585	609.998	440.832	442.334	542.162	552.888	506.56	520.924	716.853	743.449	698.433
AT1G03970_1	3182.06	3651.8	3032.97	3329.88	1.14762	1.09789	1.04916	0.65	0.999931	0.861	-0.388621	0.894	-0.356475	3164.58	3848.17	2645.78	3198.94	4405.16	3455.84	2638.21	3239.4	3264.6	3555.57	3062.71	3390.55
AT1G03980_1	310.057	316.661	290.676	306.485	1.0213	1.05439	1.06668	0.944	0.193719	0.955	0.140134	0.795	-0.639502	288.897	325.708	316.776	363.703	267.286	326.633	301.525	300.563	270.999	328.52	301.494	290.662
AT1G03982_1	12.169	14.126	12.335	18.071	1.16081	1.46505	0.986571	0.701	0.860182	0.407	-1.60605	0.969	0.113895	10.112	13.525	13.177	19.983	11.567	12.195	11.667	12.55	12.817	31.63	12.521	14.902
AT1G03990_1	21.381	19.949	19.555	21.484	0.933056	1.09868	1.09336	0.893	-0.338601	0.995	-0.0160751	0.855	-0.465507	18.814	32.397	16.035	16.139	20.715	23.747	17.321	21.647	19.944	39.099	17.634	14.383
AT1G04000_1	9124.86	8781.07	8789.46	9169.23	0.962323	1.04321	1.03816	0.911	-0.28805	0.989	-0.0359173	0.933	-0.23457	8073.19	11786.3	7984.65	9127.78	7923.92	9361.3	8602.6	10832.2	7286.89	8625.51	8505.64	10507.7
AT1G04010_1	1826.04	1673.5	1613.72	1800.31	0.916467	1.11563	1.13157	0.656	-0.981653	0.953	0.145837	0.624	-1.10992	1773.41	1854.71	1851.15	1743.15	1504.92	1786.61	1590.57	1862.78	1418.3	1594.05	2102.56	1740.97
AT1G04020_1	1167.19	922.756	746.737	874.25	0.790577	1.17076	1.56306	0.444	-1.6182	0.177	2.80567	0.217	-2.72096	993.714	1332.07	1201.27	1109.95	716.875	987.45	657.782	1021.33	619.803	881.925	816.892	927.493
AT1G04030_1	722.317	752.778	646.063	816.81	1.04217	1.26429	1.11803	0.885	0.360755	0.62	-0.980658	0.735	-0.807306	593.491	825.886	768.863	710.81	809.005	741.815	576.353	772.819	605.422	947.247	809.531	710.666
AT1G04040_1	172.911	305.164	191.704	469.797	1.76486	2.45064	0.90197	0.291	2.23707	0.0325	-5.85268	0.794	0.642391	187.762	131.856	208.814	230.982	528.425	232.83	158.401	226.64	196.245	615.377	386.846	435.564
AT1G04050_1	613.514	631.093	639.129	693.824	1.02865	1.08558	0.959922	0.899	0.321672	0.44	-1.49382	0.875	0.408726	671.958	582.976	589.496	606.493	663.763	624.37	632.165	655.316	630.208	715.812	665.802	700.816
AT1G04070_1	7578.85	7975.59	5709.29	5368.5	1.05235	0.940309	1.32746	0.793	0.610274	0.059	4.65346	0.229	-2.64488	7817.81	7518.08	7406.58	8054.25	7450.11	8454.74	5009.39	6272.88	5922.37	5360.69	5504.75	5243.24
AT1G04080_1	3880.22	3774.18	3595.56	4344.88	0.972672	1.2084	1.07917	0.906	-0.301387	0.472	-1.39396	0.765	-0.725186	3705.43	4117.08	3829.48	3395.09	3879.77	4081.41	3231.98	3692.28	3895.24	4195.19	4192.1	4663.92
AT1G04090_1	98.966	154.058	109.259	118.68	1.55667	1.08623	0.905801	0.236	2.52834	0.549	-1.16732	0.838	0.514537	71.631	120.818	112.003	170.891	174.835	122.378	81.3	135.335	118.54	119.252	132.276	105.972
AT1G04100_1	762.449	918.937	873.032	785.648	1.20524	0.899908	0.873334	0.356	1.949	0.893	-0.309831	0.581	1.23195	691.652	864.494	741.28	892.531	972.685	893.845	941.901	825.114	856.193	863.597	763.975	735.012
AT1G04110_1	31.499	26.47	27.54	24.905	0.84035	0.904297	1.14374	0.47	-1.52816	0.188	2.72142	0.598	-1.1787	33.057	29.482	32.069	23.572	24.333	32.336	29.527	30.1	23.503	22.584	25.805	26.506
AT1G04120_1	2906.91	2591.26	3154.69	3430.86	0.891411	1.08754	0.921457	0.593	-1.15478	0.376	-1.72133	0.769	0.710401	2588.14	3375.07	2812.06	2552.11	2559.09	2664.08	3084.03	3426.52	2970.98	3470.11	3298.23	3528.48
AT1G04130_1	1096.42	1071.32	999.716	1027.64	0.977104	1.02793	1.09673	0.942	-0.197039	0.747	0.666577	0.686	-0.940681	1024.21	1099.04	1170.93	1323.43	958.749	969.063	1014.43	999.737	985.193	911.079	1015.58	1172.89
AT1G04140_1	1031.04	966.505	554.633	953.946	0.937409	1.71996	1.85896	0.779	-0.650696	0.688	0.807157	0.0503	-5.57149	1003.2	1133.98	963.457	953.648	1083.06	874.117	488.736	596.126	585.605	971.186	846.401	1056.07
AT1G04140_2	1564.54	1420.7	1067.35	1400.2	0.908064	1.31184	1.46581	0.605	-1.12432	0.513	1.2664	0.169	-3.10576	1482.71	1699.24	1520.02	1453.87	1448.73	1361.44	926.255	1287.83	1019.38	1504.7	1280.82	1424.4
AT1G04150_1	169.805	100.086	71.822	101.297	0.589419	1.41039	2.36426	0.143	-3.25276	0.0592	4.6466	0.0913	-4.13001	172.664	147.367	192.42	73.19	127.77	107.212	51.608	63.417	113.198	116.408	90.199	98.992
AT1G04160_1	285.722	288.141	275.658	314.677	1.00846	1.14155	1.03651	0.976	0.0880718	0.586	-1.06872	0.914	-0.291809	268.229	303.656	286.382	255.979	296.102	315.622	241.44	335.138	258.868	347.992	283.682	315.641
AT1G04170_1	5992.51	5987.64	4016.64	5647.31	0.999187	1.40598	1.49192	0.998	-0.00962098	0.758	0.641197	0.173	-3.06269	5578.21	6381.98	6044.71	6212.58	5880.31	5876.17	3262.74	4848.48	4096.39	5869.49	4998.61	6138.69
AT1G04171_1	23.168	18.745	24.697	18.017	0.809097	0.729541	0.93809	0.353	-1.96469	0.123	3.39033	0.867	0.434312	22.966	22.949	23.594	18.894	15.839	22.01	28.13	18.284	29.288	17.321	18.412	18.34
AT1G04180_1	27.287	27.03	29.685	20.126	0.990554	0.67798	0.919226	0.991	-0.0328628	0.626	0.965036	0.922	0.270599	18.042	50.23	22.42	23.766	22.022	37.731	48.199	22.938	23.66	16.614	32.13	15.272
AT1G04190_1	6826.6	7282.79	6051.61	6920.17	1.06683	1.14353	1.12806	0.761	0.695155	0.946	-0.165566	0.601	-1.17025	6714.41	7202.54	6578.38	7462.74	6501.8	7960.89	5592.26	6643.46	5965.28	7524.9	6623.02	6649.56
AT1G04200_1	1176.25	1209.64	927.684	1290.42	1.02839	1.39101	1.26794	0.926	0.244225	0.676	-0.837332	0.445	-1.64254	1097.3	1033.07	1435.62	1249.63	1124.38	1259.73	780.218	1124.62	909.871	1359.31	1211.81	1304.48
AT1G04210_1	1771.53	1752.81	1788.35	1656.42	0.989434	0.926229	0.990597	0.965	-0.123046	0.688	0.806531	0.974	0.0950232	1812.8	1833.49	1672.7	1622.52	1842.12	1801.77	1677.17	1885.23	1808.9	1718.74	1516.54	1743.6
AT1G04220_1	799.507	1061.54	368.635	626.253	1.32774	1.69884	2.16883	0.357	1.94469	0.375	1.72654	0.0822	-4.33848	713.661	1031.7	694.099	1012.05	1267.03	932.87	284.787	489.061	359.672	603.511	550.45	739.345
AT1G04230_1	791.157	1009.33	799.191	842.734	1.27577	1.05448	0.989947	0.257	2.40739	0.771	-0.610376	0.977	0.0879707	781.434	911.4	695.322	960.144	1016.76	1053.29	738.373	814.111	849.166	930.156	826.794	778.247
AT1G04240_1	231.48	373.575	520.87	366.959	1.61385	0.704512	0.444411	0.327	2.07149	0.202	-2.60697	0.116	3.71516	309.472	167.761	238.906	259.27	541.553	371.312	643.747	354.205	619.751	299.471	395.832	416.857
AT1G04250_1	251.666	78.039	406.395	570.079	0.310091	1.40277	0.619264	0.0116	-8.31023	0.0593	-4.64471	0.129	3.52847	254.568	206.746	302.853	80.694	64.552	91.242	410.326	456.829	358.066	404.684	689.237	664.234
AT1G04260_1	5187.11	4585.96	4356.17	4273.65	0.884107	0.981056	1.19075	0.492	-1.45683	0.237	2.37794	0.49	-1.50311	5514.61	5268.25	4803.91	4604.35	4459.91	4696.74	3702.89	4821.42	4630.18	4431.1	4066.35	4331.92
AT1G04270_1	15809.3	15672.5	14443.6	15041.3	0.991346	1.04138	1.09456	0.974	-0.0937732	0.752	0.656409	0.694	-0.915328	15400.2	16064.9	15971.1	16251	13851.2	17102	13898.1	15639.4	13862.6	15723.6	15093.5	14338.8
AT1G04270_2	13336.5	12864.9	12160.4	12458	0.964636	1.02448	1.09672	0.874	-0.391676	0.704	0.768692	0.681	-0.954927	12606	13666.7	13768.6	13119	11571	14026.5	12016	12554	11920.7	13326	13100.6	11075.3
AT1G04280_1	110.798	83.294	314.592	169.468	0.75176	0.538692	0.352196	0.699	-0.864731	0.355	-1.80091	0.122	3.6341	172.135	70.054	112.797	62.6	156.2	59.099	371.217	192.18	436.422	214.519	154.363	146.98
AT1G04290_1	1852.21	1685.96	2247.97	2020.96	0.910246	0.899016	0.823947	0.73	-0.781916	0.668	-0.858373	0.416	1.749	1793.23	1825.75	1940.84	1773.83	1354.33	1994.84	2577.49	2214.74	1989.99	1870.99	2407.2	1832.68
AT1G04295_1	199.927	148.074	236.814	170.97	0.740643	0.721958	0.844236	0.406	-1.7583	0.637	0.937317	0.738	0.797337	287.243	167.644	165.949	169.095	134.79	142.447	291.618	166.434	273.631	152.222	187.471	175.125
AT1G04300_1	2903.97	3378.95	3886.46	3061.57	1.16356	0.787753	0.747203	0.601	1.1351	0.863	-0.383311	0.337	2.07371	2867.91	3693.45	2311.95	3338.78	3566.32	3239.95	3793.42	4152.38	3726.78	3452.28	2790.14	2979.2
AT1G04310_1	1172.25	713.965	1362.28	1293.85	0.609056	0.949766	0.860505	0.211	-2.70165	0.801	-0.534836	0.772	0.703911	1445.32	862.966	1291.52	683.576	931.287	571.69	1317.89	978.294	1960.87	1731.99	1175.04	1064.27
AT1G04330_1	28.089	44.72	41.386	31.876	1.59207	0.770214	0.678715	0.57	1.21858	0.686	-0.81104	0.361	1.97477	30.337	20.99	34.805	20.068	95.495	46.67	51.012	29.378	47.302	29.52	38.127	28.778
AT1G04340_1	6736	6186.24	5509.68	5569.41	0.918385	1.01084	1.22258	0.672	-0.940143	0.219	2.49003	0.394	-1.83407	6726.84	6498.04	6992.19	6833.14	5630.8	6153.05	4889.27	6287.23	5440.97	5357.65	5545.39	5814.6
AT1G04350_1	617.399	817.865	743.484	628.936	1.32469	0.845931	0.830414	0.167	3.03571	0.93	-0.208437	0.431	1.69482	584.188	587.881	685.263	836.005	862.027	759.129	829.433	693.587	714.385	676.671	623.866	589.318
AT1G04360_1	48.809	34.716	47.118	62.1	0.711263	1.31797	1.03591	0.319	-2.10838	0.425	-1.54316	0.95	-0.175234	63.991	49.633	36.612	37.142	29.559	38.111	36.649	65.746	43.412	57.634	58.199	71.395
AT1G04370_1	25.408	31.988	29.555	32.832	1.25898	1.11088	0.859662	0.583	1.18507	0.448	-1.46881	0.689	0.931841	30.299	18.387	29.441	40.702	33.922	23.705	32.153	31.206	25.731	34.05	39.645	26.218
AT1G04380_1	1662.44	511.434	544.635	78.772	0.307641	0.144632	3.05239	0.0181	-6.88861	0.0247	6.54765	0.044	-5.96748	2261.81	1167.15	1740.42	538.437	492.987	503.963	491.898	496.976	660.857	199.536	82.971	29.523
AT1G04390_1	293.904	284.859	268.979	367.034	0.969224	1.36455	1.09266	0.928	-0.238685	0.376	-1.71973	0.824	-0.558055	283.282	239.094	374.825	296.522	289.979	268.822	298.271	216.208	301.768	343.346	369.077	390.186
AT1G04400_1	2382.48	2480.19	3070.05	2695.41	1.04101	0.877967	0.77604	0.931	0.230174	0.501	-1.30599	0.454	1.61169	2487.78	2425.26	2241.4	1984.26	3670.79	2094.59	2550.41	2657.81	4268.78	3089.09	2434.32	2604.14
AT1G04400_2	2364.37	2461.94	3107.03	2679.45	1.04127	0.862384	0.760974	0.93	0.233051	0.508	-1.28423	0.415	1.75282	2504.09	2414.49	2186.09	2035.36	3624.26	2022.88	2565.16	2734.77	4275.63	3074.14	2402.07	2605.13
AT1G04410_1	18908	17258	15420.9	17783.3	0.912733	1.1532	1.22613	0.62	-1.08169	0.695	0.789783	0.385	-1.87052	17998.5	20020	18760.2	16336.1	17399.7	18083.4	13480.9	16283.7	16705.3	18461.7	17582.6	17325.4
AT1G04420_1	1119.62	887.89	844.508	1160.33	0.793032	1.37397	1.32576	0.226	-2.59587	0.881	-0.339354	0.224	-2.67804	1090.34	1053.37	1221.97	868.344	950.482	848.091	901.45	772.656	864.737	1198.53	985.537	1322.59
AT1G04425_1	237.104	115.286	120.538	117.752	0.486225	0.976885	1.96705	0.215	-2.67437	0.21	2.55363	0.222	-2.69214	350.52	128.739	295.389	92.903	122.897	134.201	122.429	124.09	115.279	113.497	150.236	95.751
AT1G04430_1	1180.35	1318.97	1195.58	1181.54	1.11744	0.988259	0.987264	0.752	0.723434	0.998	-0.00699754	0.976	0.0905071	1070.89	1527.18	1005.54	1556.45	1078.76	1366.62	1229.36	1293.8	1074.46	1412.99	1096.49	1064.64
AT1G04430_2	594.202	718.794	511.275	597.592	1.20968	1.16883	1.1622	0.544	1.29446	0.987	-0.0398717	0.663	-1.00329	492.372	750.231	567.955	877.615	642.454	658.67	432.716	600.152	514.636	722.282	530.107	557.372
AT1G04440_1	6643	7664.7	7556.01	6684	1.1538	0.884594	0.879168	0.51	1.4009	0.977	-0.0730422	0.687	0.938122	6908.34	6048.83	7015.33	7365.15	8790.37	6955	7383.97	6160.8	9483.1	7070.77	6424.93	6573.16
AT1G04445_1	1569.21	1217.19	1963.71	1715.81	0.775669	0.873759	0.799106	0.196	-2.80666	0.668	-0.856654	0.284	2.31457	1628.97	1470.54	1613.07	1123.25	1203.35	1334.14	1966.9	1989.86	1934.75	1920.12	1831.46	1436.42
AT1G04450_1	40.495	61.675	119.421	74.655	1.52303	0.62514	0.339095	0.351	1.97239	0.151	-3.06832	0.0435	6.01777	32.949	51.194	39.368	49.861	95.394	49.323	153.221	125.071	88.873	52.96	105.337	74.585
AT1G04457_1	185.282	143.356	178.908	137.856	0.773716	0.770541	1.03563	0.221	-2.63219	0.18	2.78219	0.916	-0.285309	182.45	170.101	204.951	147.133	129.64	154.453	207.376	181.953	151.766	154.783	144.188	117.389
AT1G04470_1	14.652	24.704	40.084	27.885	1.68605	0.695663	0.365532	0.0425	5.12619	0.0757	-4.21635	0.0563	5.15947	13.448	17.323	13.502	25.197	24.458	24.464	54.476	44.264	26.71	20.7	32.246	32.484
AT1G04480_1	21580.7	19303.4	20073.7	18865.5	0.894476	0.939813	1.07507	0.549	-1.28238	0.399	1.63521	0.764	-0.727467	22069.1	20271	22466.6	19920.2	17856.6	20221.4	21272.5	19970.3	19040.6	20174.1	18869.9	17637.8
AT1G04490_1	14.07	23.101	12.044	18.175	1.6419	1.50896	1.16815	0.102	3.74559	0.34	-1.86448	0.622	-1.11429	13.37	18.085	11.519	22.457	24.651	22.269	11.201	12.504	12.475	16.56	17.533	20.677
AT1G04500_1	19.966	33.011	25.198	25.773	1.65338	1.02285	0.792378	0.161	3.08835	0.5	-1.30817	0.582	1.22708	16.813	22.099	21.421	27.686	45.479	28.57	37.678	21.112	20.112	19.944	39.392	21.792
AT1G04501_1	9.379	7.846	8.358	8.724	0.836543	1.04379	1.12214	0.599	-1.13969	0.836	0.447644	0.754	-0.755594	7.708	8.346	12.826	9.034	7.266	7.359	7.961	8.461	8.669	10.51	8.104	7.796
AT1G04510_1	5324.24	4642.07	4594.38	3997.54	0.871874	0.870093	1.15886	0.459	-1.56489	0.116	3.49122	0.501	-1.46753	5270.92	4935.69	5801.49	4692.48	4442.24	4798.76	4673.27	4476.72	4635.54	3868.53	4074.03	4053.29
AT1G04520_1	534.991	328.024	272.588	269.477	0.613139	0.988591	1.96264	0.138	-3.29767	0.0584	4.6719	0.215	-2.73359	546.502	406.834	688.7	295.645	343.32	347.733	192.786	456.159	230.317	297.167	269.448	244.395
AT1G04530_1	2260.92	2568.43	2241.89	3010.93	1.13601	1.34303	1.00849	0.476	1.50906	0.153	-3.04433	0.98	-0.0764321	2154.2	2426.96	2210.6	2565.34	2676.43	2467.75	1953.79	2354.85	2449.07	2770.42	3442.88	2861.76
AT1G04540_1	57.716	63.038	117.364	165.127	1.09221	1.40696	0.491771	0.821	0.531259	0.0154	-8.20045	0.0869	4.23665	52.664	61.717	59.153	47.937	88.681	58.927	88.583	163.466	111.642	130.013	173.672	199.405
AT1G04550_1	54.076	53.047	46.686	92.644	0.980965	1.98442	1.15831	0.979	-0.0778491	0.196	-2.65766	0.776	-0.690378	65.588	34.173	70.552	77.284	45.585	42.371	42.356	41.519	57.862	88.354	106.145	84.787
AT1G04550_2	966.279	1150.81	912.273	1177.27	1.19097	1.29048	1.0592	0.402	1.77301	0.29	-2.08636	0.862	-0.448421	840.492	1061.68	1011.07	1189.14	1081.42	1185.17	774.708	1067.07	918.425	1151.77	1253.06	1130.56
AT1G04555_1	924.758	1235.28	1179.48	1005.42	1.33579	0.852425	0.78404	0.117	3.53196	0.713	-0.744603	0.273	2.37543	936.42	949.052	889.862	1187.73	1216.44	1304.64	1308.36	1123.88	1115.89	1175.86	1056.47	818.138
AT1G04560_1	59.738	38.297	92.864	100.88	0.641074	1.08632	0.643286	0.478	-1.50245	0.0593	-4.64543	0.232	2.62242	49.21	69.137	62.661	28.559	76.759	25.622	103.359	113.475	68.281	109.504	94.204	99.521
AT1G04570_1	453.122	627.781	399.25	391.481	1.38546	0.980541	1.13493	0.44	1.62947	0.65	0.9008	0.796	-0.63786	336.901	603.979	457.216	589.038	491.043	855.385	459.162	478.085	289.91	337.087	413.372	430.574
AT1G04580_1	758.087	2841.36	1356.39	1334.32	3.74806	0.98373	0.558902	0.00792	9.7721	0.0575	-4.71254	0.16	3.1841	868.913	771.449	649.94	2524.65	3562.23	2550.66	1382.83	965.483	1869.12	1585.43	1187.81	1261.49
AT1G04590_1	3801.89	3736.86	3131.91	3794.24	0.982894	1.21148	1.21392	0.943	-0.195088	0.992	0.0250098	0.391	-1.84356	4001.22	3472.02	3955.7	3905.67	3784.77	3530.08	2878.91	3354.78	3180.8	3781.43	3808.16	3793.18
AT1G04600_1	70.418	44.784	47.894	65.471	0.635968	1.36699	1.47029	0.156	-3.1291	0.849	0.416962	0.246	-2.5353	66.659	63.288	82.771	56.189	35.575	44.934	36.454	55.348	54.451	89.549	47.238	66.343
AT1G04610_1	33.675	35.607	18.027	20.637	1.05736	1.14477	1.86802	0.884	0.362509	0.0953	3.79284	0.0836	-4.31463	28.473	33.528	40.004	28.803	46.104	33.996	14.786	21.574	18.365	24.914	18.85	18.715
AT1G04620_1	333.332	313.35	284.544	404.197	0.940055	1.42051	1.17146	0.789	-0.623209	0.3	-2.03474	0.529	-1.3828	332.421	295.177	377.451	333.802	296.449	310.922	256.811	297.274	301.772	405.237	381.701	426.921
AT1G04625_1	21.196	29.999	26.251	23.812	1.41528	0.907086	0.807445	0.461	1.5564	0.655	-0.889037	0.454	1.61182	18.198	23.544	22.226	29.221	47.213	19.568	24.941	22.868	31.717	23.766	29.076	19.539
AT1G04630_1	10655.5	10425.6	8956.07	10359.2	0.978426	1.15667	1.18975	0.923	-0.251286	0.876	0.352973	0.453	-1.6136	10710.1	11147.8	10132.9	11141.1	9656.71	10532.8	7951.51	9958.68	9071.96	9780.31	10345.3	10987.3
AT1G04635_1	1357.82	1031.96	1320.23	917.745	0.760012	0.695138	1.02847	0.21	-2.7063	0.068	4.40608	0.924	-0.261113	1319.55	1288.37	1472.52	1133.67	894.836	1083.31	1419.56	1374.52	1179.37	968.381	964.303	827.764
AT1G04640_1	620.043	723.236	562.843	647.159	1.16643	1.1498	1.10163	0.444	1.61651	0.796	-0.548013	0.678	-0.963754	641.463	586.852	633.236	811.296	648.068	719.515	535.761	609.11	546.38	630.239	681.6	630.955
AT1G04640_2	17.612	16.271	16.853	14.092	0.923854	0.836139	1.04501	0.871	-0.402016	0.253	2.28842	0.873	-0.415415	19.384	17.449	16.151	11.427	15.281	24.668	16.217	18.252	16.173	13.072	13.368	16.014
AT1G04645_1	18472.6	12870.3	16514.8	15771.3	0.696724	0.95498	1.11855	0.075	-4.19459	0.308	1.99643	0.619	-1.1224	17960.2	17890.1	19618.4	12013.4	12981.9	13669.9	17685.5	16185.8	15735.1	16549.2	15808	14995.2
AT1G04650_1	139.213	120.688	129.666	113.012	0.866932	0.871559	1.07362	0.44	-1.63045	0.326	1.92094	0.864	-0.442199	131.33	148.261	138.561	127.281	111.973	123.343	152.727	154.684	92.283	129.272	93.634	119.243
AT1G04660_1	240.084	343.326	83.163	43.657	1.43002	0.524956	2.88691	0.835	0.495687	0.214	2.52792	0.449	-1.62822	1272.38	88.615	122.735	180.002	622.906	360.927	110.114	60.57	86.237	58.669	38.279	37.05
AT1G04670_1	35.025	19.055	26.431	26.131	0.544041	0.988648	1.32514	0.419	-1.70633	0.674	0.842276	0.737	-0.801056	81.599	22.307	23.605	14.924	23.39	19.82	28.122	19.721	33.294	28.652	21.885	28.455
AT1G04680_1	663.459	283.545	769.271	878.44	0.427374	1.14191	0.862452	0.0414	-5.17484	0.317	-1.95517	0.633	1.08197	649.765	749.01	600.065	261.612	220.739	394.757	800.904	918.476	618.855	700.51	843.632	1147.02
AT1G04690_1	11249.7	11825.7	10332	12103.7	1.0512	1.17148	1.08882	0.811	0.559432	0.656	-0.888779	0.774	-0.696787	10639.4	12397.6	10793.6	12497.1	11656.1	11353.1	8795.17	12109.4	10355.8	11853	12083.1	12380.8
AT1G04700_1	186.246	275.668	235.036	244.375	1.48013	1.03973	0.792413	0.233	2.55208	0.3	-2.03521	0.609	1.14933	160.396	244.385	164.812	313.447	226.372	295.238	191.457	347.907	194.925	230.246	265.653	238.596
AT1G04710_1	3653.72	3622.95	2844.7	3745.79	0.991581	1.31676	1.28439	0.974	-0.0944533	0.896	-0.2987	0.251	-2.50295	3652.83	3512.74	3801.27	3878.69	3267.84	3751.82	3084.29	2767.51	2696.91	3769.56	3437.97	4055.44
AT1G04730_1	131.06	108.011	89.942	118.79	0.824129	1.32074	1.45716	0.55	-1.27973	0.698	0.78339	0.197	-2.86439	114.844	127.201	154.105	108.979	84.255	137.234	86.078	106.456	79.401	137.424	123.698	98.609
AT1G04750_1	401.354	436.064	424.878	422.147	1.08648	0.993573	0.944633	0.758	0.703179	0.824	-0.476173	0.863	0.445025	422.464	333.404	459.011	388.157	449.406	475.339	390.72	483.668	405.864	402.553	428.691	435.938
AT1G04750_2	15583.1	15021.9	14594.8	15492.2	0.963987	1.06149	1.06771	0.859	-0.433881	0.976	0.0736397	0.788	-0.658243	15154.8	14757.7	16919.6	15134.6	15231.5	14704.8	14128.1	14978.7	14690.6	15481.4	15401.5	15594.4
AT1G04760_1	682.068	428.512	513.979	455.311	0.628254	0.885855	1.32703	0.0483	-4.92641	0.0713	4.32301	0.292	-2.27952	727.63	616.04	707.886	454.281	441.962	391.903	502.016	612.826	441.349	411.29	461.47	497.317
AT1G04770_1	1831.95	6542.64	2360.82	2583.93	3.5714	1.09451	0.775982	0.0247	6.17786	0.322	-1.93513	0.628	1.0952	1578.78	2739.78	1421.36	6499.95	5216.67	8259.51	2188.09	3413.98	1761.41	2476.46	2518.02	2766.64
AT1G04780_1	1026.68	1138.84	1025.32	1202.64	1.10924	1.17294	1.00133	0.724	0.7949	0.516	-1.25936	0.998	-0.00938453	1032.52	1275.06	822.014	1144.28	1221.88	1056.39	908.06	1101.92	1077.25	1281.43	1165.74	1164.43
AT1G04790_1	1384.28	1666.27	1303.12	1662.31	1.20371	1.27564	1.06228	0.314	2.13182	0.245	-2.33079	0.848	-0.485723	1304.82	1456.38	1395.88	1623.04	1799.22	1584.24	1162.78	1185.94	1604.69	1680.54	1718.26	1590.73
AT1G04800_1	35.883	30.316	31.442	38.515	0.844856	1.22495	1.14123	0.711	-0.832752	0.825	-0.474185	0.754	-0.754825	35.313	27.15	48.191	21.554	35.505	36.408	38.075	26.428	30.892	39.213	38.362	37.982
AT1G04810_1	5250.07	5301.62	4737.44	4545.39	1.00982	0.95946	1.10821	0.974	0.0934335	0.502	1.30189	0.771	-0.705923	5370.8	5980.58	4505.18	4948.7	5500.27	5474.57	3851.09	5897.34	4681.58	4865.95	3970.68	4860.49
AT1G04820_1	16520.3	12206.5	10195.7	15417.3	0.738879	1.51213	1.62032	0.178	-2.95378	0.668	0.857461	0.153	-3.25755	15285.7	17346.1	17004.5	12487.5	10598.6	13741.9	7783.5	12943.4	10520.3	15992.4	14768.9	15515.3
AT1G04830_1	1701.98	1624.42	1565.62	1698.92	0.954432	1.08514	1.08709	0.841	-0.482747	0.993	0.0218548	0.762	-0.733265	1788.71	1541.69	1787.83	1475.85	1782.03	1629.82	1435.7	1483.73	1801.54	1723.37	1681.55	1692.13
AT1G04840_1	65.487	85.998	60.736	85.882	1.3132	1.41402	1.07823	0.355	1.95495	0.278	-2.14271	0.79	-0.653515	59.105	74.7	63.611	105.931	88.708	67.683	68.049	57.615	57.145	88.96	102.299	69.604
AT1G04850_1	7060.65	5076.06	4217.98	5989.85	0.718923	1.42008	1.67394	0.353	-1.96331	0.581	1.08377	0.194	-2.88859	8141.35	5046.05	8568.12	4763.31	6031.27	4552.64	3880.82	3678.88	5256.23	5847.01	6217.65	5911.36
AT1G04860_1	1138.95	1467.57	1189.6	1223.59	1.28853	1.02857	0.957423	0.481	1.49168	0.841	-0.436512	0.934	0.230781	917.2	1645.68	978.831	1632.15	1384.24	1399.03	1037.26	1494.13	1086.25	1277.05	1243.35	1153.72
AT1G04870_1	2366.9	2533.88	2124.15	2047.08	1.07055	0.963717	1.11428	0.711	0.832097	0.53	1.21918	0.725	-0.832874	2470.63	2268.88	2365.5	2611.84	2575.68	2418.34	1768.83	2049.65	2643.56	2500.09	1662.61	2063.75
AT1G04870_2	3436.51	3696.88	3136.29	3125.68	1.07577	0.996617	1.09572	0.709	0.839431	0.567	1.12115	0.795	-0.640207	3700.73	3285.78	3337.53	3826.42	3823.73	3453.22	2514.16	3031.4	4047.76	3389.85	2949.77	3053.98
AT1G04880_1	243.85	187.722	161.806	200.921	0.769826	1.24174	1.50705	0.49	-1.46395	0.277	2.15229	0.211	-2.76314	216.102	248.934	269.542	130.715	254.457	198.887	124.301	199.208	171.082	192.454	203.534	207.069
AT1G04890_1	52.095	78.041	95.612	77.514	1.49804	0.810713	0.54486	0.107	3.66338	0.113	-3.52416	0.258	2.45983	53.489	58.337	45.308	68.366	85.02	81.771	82.944	168.433	62.564	74.722	68.814	90.575
AT1G04900_1	797.827	799.068	613.482	830.496	1.00156	1.35374	1.30049	0.996	0.0154085	0.861	-0.388337	0.389	-1.8564	761.766	724.172	920.584	837.174	741.218	822.225	543.332	781.283	543.916	927.52	815.332	757.451
AT1G04910_1	1393.54	1517.55	1259.51	1643.96	1.08898	1.30524	1.10642	0.726	0.792389	0.404	-1.61594	0.768	-0.714977	1161.91	1542.58	1509.86	1561.66	1556.86	1437.43	1015.45	1396.69	1408.79	1688.96	1620.88	1622.94
AT1G04920_1	54.565	29.824	39.73	22.703	0.546574	0.571443	1.3734	0.106	-3.677	0.0258	6.40209	0.35	-2.01897	61.648	41.677	63.231	23.677	36.481	30.711	41.027	32.955	46.385	25.353	22.449	20.562
AT1G04930_1	378.099	500.28	414.138	465.556	1.32315	1.12416	0.912977	0.223	2.61873	0.252	-2.29508	0.734	0.810559	357.829	429.635	351.593	565.59	496.129	446.213	376.452	418.633	450.705	444.664	489.065	463.998
AT1G04940_1	7606.64	6853.56	5902.15	7027.71	0.900996	1.1907	1.28879	0.57	-1.2213	0.625	0.96887	0.272	-2.38048	7377.89	7256.23	8221.2	6891.2	6560.98	7120.06	5283.44	6280.97	6195.64	7438.08	6762.41	6900.48
AT1G04945_1	488.108	611.514	510.446	464.929	1.25283	0.910829	0.956238	0.317	2.11997	0.833	0.45428	0.881	0.39593	494.363	542.966	433.241	697.143	577.07	568.419	536.141	540.465	458.99	517.749	483.9	401.129
AT1G04945_2	376.78	587.054	409.226	451.153	1.55808	1.10245	0.920714	0.173	2.99072	0.425	-1.54581	0.857	0.460637	316.894	469.302	359.662	672.03	470.252	640.2	428.033	533.268	300.238	460.889	449.951	442.802
AT1G04950_1	2361.51	2150.76	2244.11	2470.78	0.910756	1.10101	1.05231	0.629	-1.05801	0.791	-0.559592	0.846	-0.491839	2431.54	2209.42	2451.36	2214.34	2272.33	1977.23	2237.04	2064.09	2447.53	2590.22	2323.87	2505.85
AT1G04960_1	1408.06	1306.71	1279.36	1404.73	0.928022	1.098	1.1006	0.791	-0.61549	0.992	0.0258577	0.821	-0.56798	1469.69	1249.93	1519.66	1211.95	1600.41	1150.32	1101.61	1044.69	1819.53	1429.97	1305.27	1485.09
AT1G04960_2	24.13	23.435	25.937	29.577	0.971215	1.14032	0.930304	0.966	-0.119161	0.653	-0.894891	0.912	0.300105	27.406	14.398	35.606	22.013	29.722	19.672	26.423	20.854	31.667	32.857	27.835	28.29
AT1G04970_1	696.785	722.452	573.941	779.138	1.03684	1.35752	1.21404	0.908	0.295321	0.621	-0.978031	0.509	-1.44135	662.195	643.923	793.373	713.831	866.283	609.777	470.775	581.629	690.467	728.366	695.354	933.871
AT1G04970_2	2330.04	2245.63	2161.24	2444.43	0.963772	1.13103	1.07811	0.89	-0.348036	0.817	-0.494709	0.787	-0.661217	2178.66	2218.04	2617.78	2035.2	2579.35	2157.22	1945.65	2143.77	2420.27	2299.37	2315.47	2743.38
AT1G04980_1	3078.34	2311.76	2528.11	2966.59	0.750978	1.17344	1.21765	0.375	-1.87263	0.895	0.302461	0.652	-1.03139	2587.78	3917.87	2877.21	2702.72	1857.81	2460.52	2105.64	3645.84	2104.77	2882.54	3045.89	2973.6
AT1G04985_1	2157.66	1856.22	1814.29	2224.98	0.860294	1.22637	1.18926	0.508	-1.40757	0.896	-0.300273	0.594	-1.19035	2456.45	1820.32	2246.41	1969.72	1819.11	1784.95	1760.69	1501.47	2259	2302.93	2255.23	2120.83
AT1G04990_1	1406.23	1393.06	1659.61	1585.17	0.990633	0.955142	0.847325	0.979	-0.0757592	0.521	-1.24699	0.556	1.3006	1264.34	1552.65	1416.56	1535.92	1121.91	1568.86	1884.8	1773.71	1367.33	1559.57	1754.22	1455.91
AT1G04990_2	2105.41	2128.38	1620.93	2498.92	1.01091	1.54166	1.29889	0.963	0.129688	0.384	-1.69335	0.385	-1.87187	2008.72	2202.84	2109.16	2251.27	2112.13	2027.69	1286.46	2055.99	1610.19	2339.24	2250.38	2964.33
AT1G05000_1	940.121	2534.42	1257.19	1224.8	2.69585	0.974234	0.747794	0.0155	7.37397	0.209	-2.56023	0.281	2.33658	867.182	900.01	1064.62	2040.42	3144.9	2536.95	1337.66	1055.02	1407.98	1369.92	1244.24	1077.94
AT1G05000_2	411.738	1236.36	510.621	464.804	3.00278	0.910272	0.806348	0.00951	8.96249	0.44	-1.49503	0.37	1.93553	397.248	428.906	409.674	1012.83	1528.79	1220.55	440.063	568.679	532.002	496.213	470.069	430.506
AT1G05010_1	147.91	222.703	449.319	438.937	1.50566	0.976894	0.329187	0.165	3.05452	0.014	-8.56237	0.0919	4.11605	181.983	152.353	116.712	233.865	235.26	200.754	431.226	267.947	785.076	465.788	418.314	434.027
AT1G05020_1	23.03	26.87	24.827	22.621	1.16672	0.911125	0.927611	0.666	0.954418	0.937	0.190043	0.846	0.490517	20.458	26.582	22.462	36.397	25.634	20.792	19.385	31.698	24.905	23.017	22.233	22.62
AT1G05030_1	278.317	228.601	212.877	251.068	0.821369	1.17941	1.30741	0.598	-1.1417	0.756	0.647469	0.503	-1.46239	324.831	197.34	336.317	223.25	271.613	197.012	175.584	207.361	264.955	232.993	244.033	278.346
AT1G05040_1	14.423	13.437	15.829	14.546	0.931681	0.918998	0.911171	0.814	-0.549719	0.983	-0.051689	0.74	0.792424	15.753	12.671	15.03	10.725	14.88	15.203	14.283	17.963	15.457	15.624	10.389	18.962
AT1G05040_2	9.231	13.794	11.719	13.2	1.49432	1.12637	0.787726	0.544	1.2953	0.367	-1.75495	0.507	1.44727	8.532	9.324	9.888	29.474	9.478	9.396	16.48	9.203	10.611	9.245	20.754	11.986
AT1G05055_1	1996.58	2195.26	1489.95	2046.59	1.09951	1.3736	1.34003	0.688	0.892448	0.919	-0.240087	0.247	-2.53202	1731.81	2346.51	1958.56	2275.55	2240.27	2075.26	1526.35	1511.2	1433.97	1937.66	2051.06	2156.95
AT1G05060_1	2706.38	3336.29	2807.25	3210.89	1.23275	1.14379	0.964067	0.279	2.29816	0.292	-2.07088	0.904	0.324467	2502.86	2941.41	2692.6	3571.11	3336.34	3116.87	2445.54	2959.92	3056.25	3277.36	3276.69	3082.61
AT1G05061_1	21.467	25.032	29.563	26.372	1.16606	0.892079	0.726156	0.587	1.17443	0.426	-1.54094	0.45	1.62549	21.35	25.347	18.281	27.926	27.132	20.701	42.813	20.684	29.176	29.14	29.57	21.287
AT1G05065_1	61.807	49.457	89.352	56.099	0.800179	0.627836	0.691726	0.775	-0.661085	0.868	0.370982	0.569	1.26663	74.813	44.355	71.154	26.642	99.623	45.578	151.214	49.153	95.979	61.763	85.031	33.617
AT1G05070_1	3118.39	3753.98	2841.98	3437.93	1.20382	1.20969	1.09726	0.383	1.84414	0.622	-0.975317	0.809	-0.603133	2966.18	3584.57	2852.05	3833.53	3980.39	3466.98	2135.44	3104.07	3462.95	3429.94	3770.19	3142.25
AT1G05080_1	92.004	67.021	68.471	53.457	0.728462	0.780733	1.3437	0.477	-1.50447	0.282	2.12703	0.545	-1.33537	72.857	148.715	71.878	75.105	59.656	67.192	85.143	65.714	57.373	36.706	71.817	57.951
AT1G05085_1	22.382	24.15	30.535	20.199	1.07899	0.661504	0.733002	0.724	0.796157	0.737	0.68979	0.274	2.37124	23.684	19.743	23.98	23.627	23.12	25.786	34.263	24.785	33.525	20.898	25.84	15.262
AT1G05090_1	907.845	1063.15	813.781	1044.88	1.17107	1.28398	1.11559	0.594	1.15181	0.574	-1.10238	0.807	-0.607347	797.467	1149.58	816.173	960.507	1250.97	1000.09	584.816	1002.04	919.643	1169.54	1034.07	943.27
AT1G05100_1	69.117	94.292	368.699	188.147	1.36424	0.5103	0.187462	0.726	0.789869	0.1	-3.72641	0.0675	4.75682	129.858	53.418	47.598	62.711	199.106	67.142	424.678	199.737	590.875	220.982	163.365	184.491
AT1G05120_1	1170.99	1362.85	1159.06	1265.48	1.16384	1.09182	1.01029	0.476	1.50722	0.713	-0.745412	0.978	-0.0857015	1147.96	1347.13	1038.3	1302.88	1446.04	1343.56	1035.34	1166.43	1289.37	1419.01	1212.61	1177.78
AT1G05136_1	41.969	24.182	27.608	34.638	0.576181	1.25464	1.52019	0.156	-3.1338	0.482	1.3649	0.252	-2.5024	48.083	33.858	45.408	17.363	30.279	26.896	34.036	20.682	29.893	39.746	27.969	37.383
AT1G05140_1	1479.85	1366.42	1323.64	1435.36	0.923355	1.08441	1.11802	0.76	-0.697552	0.881	0.338972	0.698	-0.906631	1596.58	1358.05	1494.66	1255.59	1655.47	1227.4	1095.28	1426.89	1483.84	1500.55	1299.61	1516.43
AT1G05150_1	1510.13	1362.22	1436.67	1231.7	0.902054	0.857329	1.05114	0.744	-0.744502	0.437	1.50418	0.907	-0.316219	1240.85	1991.93	1393.33	1450.91	1304.1	1335.96	1435.32	1681.78	1228.43	1206	1183.76	1308.89
AT1G05160_1	619.688	556.342	527.304	781.039	0.897777	1.48119	1.1752	0.746	-0.738093	0.323	-1.93245	0.672	-0.978141	619.811	520.238	738.003	460.275	696.94	536.799	396.139	658.09	562.405	891.545	714.036	748.437
AT1G05170_1	201.692	256.186	274.056	261.558	1.27018	0.954397	0.735951	0.44	1.62949	0.347	-1.83769	0.346	2.03414	153.33	260.286	205.583	237.036	259.371	273.481	292.418	272.192	258.605	250.507	266.133	268.403
AT1G05170_2	289.701	363.196	334.357	309.795	1.25369	0.926542	0.866443	0.274	2.32317	0.759	-0.638935	0.551	1.31788	265.255	334.265	274.218	352.158	377.629	360.263	344.847	330.332	328.136	272.395	333.779	327.014
AT1G05180_1	2543.62	2338.42	2708.13	2566.85	0.919328	0.947831	0.939253	0.788	-0.625731	0.972	-0.0886699	0.839	0.509759	2358.29	2942.12	2371.9	2648.95	1841.89	2620.76	3110.13	2681.12	2381.84	2877.06	2443.29	2405.89
AT1G05180_3	22.011	18.464	17.911	23.092	0.838872	1.28927	1.22891	0.643	-1.01574	0.949	-0.15745	0.634	-1.07767	21.233	15.967	31.453	18.471	18.132	18.795	21.788	15.376	17.15	15.392	18.4	43.475
AT1G05190_1	6412.02	4141.19	4359.94	6600.31	0.645848	1.51385	1.47067	0.0711	-4.27575	0.891	-0.314893	0.14	-3.38683	7000.41	5639.51	6677.59	3889.64	4611.49	3959.35	4003.11	4271.11	4847.33	6455.32	6354.09	7010.06
AT1G05200_1	854.751	921.958	709.251	1318.71	1.07863	1.8593	1.20515	0.781	0.643782	0.126	-3.34829	0.553	-1.30791	850.405	708.435	1036.56	919.357	963.162	885.015	601.156	718.698	825.785	1205.15	1227.01	1550.81
AT1G05205_1	8657.36	8013.49	8290.79	7229.05	0.925627	0.871937	1.04421	0.78	-0.648099	0.274	2.16845	0.883	-0.389852	7941.27	9383.03	8708.12	8917.36	6497.78	8881.04	8882.32	8777.52	7309.54	7027.54	7526.39	7142.56
AT1G05210_1	3689.98	2169.83	2760.39	2883.19	0.588033	1.04449	1.33676	0.0537	-4.74978	0.247	2.3195	0.312	-2.1837	3772.34	3254.58	4092.3	2466.34	1885.92	2196.35	2700.34	3351.1	2324.36	2578.11	2808.86	3309.7
AT1G05220_1	49.223	46.916	30.086	26.345	0.953134	0.87566	1.63605	0.845	-0.470775	0.041	5.40679	0.0665	-4.8214	48.996	45.571	53.412	52.136	41.002	48.308	31.803	29.741	28.793	21.412	30.149	28.325
AT1G05220_2	15.162	13.983	15.175	12.725	0.922239	0.838569	0.999156	0.851	-0.454174	0.399	1.63691	0.999	0.00729531	15.995	12.808	17.014	20.074	12.51	10.887	14.516	15.978	15.067	11.746	12.52	14.013
AT1G05230_1	2467.87	2846.67	2031.33	2295.7	1.1535	1.13015	1.2149	0.454	1.58433	0.646	0.91318	0.568	-1.26894	2318.57	2516.12	2576.39	3078.53	2883.24	2598.9	1519.3	2621.9	2104.17	2215.37	2259.22	2417.35
AT1G05230_3	2544.68	2781.48	2085.44	2491.33	1.09305	1.19463	1.22021	0.642	1.01957	0.912	0.256963	0.501	-1.46791	2509.48	2726.03	2408.72	2677.65	2989.75	2688.05	1679.09	2592	2083.94	2396.08	2413.96	2673.38
AT1G05240_1	73.926	62.317	50.004	67.892	0.842957	1.35774	1.47842	0.409	-1.7462	0.641	0.926241	0.135	-3.44628	71.999	83.13	67.502	57.19	66.509	63.623	52.453	44.455	53.618	68.46	72.194	63.317
AT1G05260_1	8466.41	11459.2	7235.9	10169.9	1.35349	1.40548	1.17006	0.228	2.58488	0.403	-1.61976	0.693	-0.918537	7848.52	10333.2	7482.98	12228.4	10414.7	11815.5	5926.54	9963.6	6415.94	9456.82	10028.9	11090.6
AT1G05270_1	3499.17	4526.03	2668.38	3005.77	1.29346	1.12644	1.31134	0.169	3.02463	0.395	1.6498	0.284	-2.31849	3411.13	3807.36	3298.92	4580.24	4580.69	4419.09	2300.43	3060.39	2698.72	3105.76	2682.82	3259.17
AT1G05280_1	657.939	1540.43	453.399	450.931	2.34129	0.994557	1.45113	0.0149	7.50046	0.14	3.18265	0.193	-2.89764	605.131	785.619	599.095	1590.24	1666.95	1378.91	477.81	389.971	500.212	527.576	404.254	429.924
AT1G05290_1	15.146	20.543	18.267	16.794	1.35639	0.919337	0.82911	0.351	1.9735	0.804	-0.526925	0.636	1.07394	17.199	16.897	11.955	25.479	20.379	16.697	24.419	14.305	17.451	24.316	15.85	12.289
AT1G05291_1	1212.79	764.935	1240.39	731.862	0.630724	0.590026	0.977748	0.0526	-4.7813	0.0563	4.74897	0.949	0.179267	1135.02	1132.44	1387.83	787.985	785.692	722.941	1342.4	1367.84	1039.34	778.63	795.475	632.893
AT1G05300_2	9.856	10.992	9.587	11.311	1.11526	1.17983	1.02801	0.831	0.503655	0.726	-0.717272	0.96	-0.146994	7.839	8.182	14.927	10.971	14.307	8.46	10.424	8.508	9.935	12.465	12.261	9.469
AT1G05310_1	13.537	16.846	14.401	17.118	1.24446	1.18866	0.939971	0.307	2.165	0.14	-3.17176	0.852	0.472141	13.464	13.403	13.746	19.856	15.469	15.565	13.252	18.31	12.31	17.386	16.472	17.516
AT1G05320_1	831.643	939.743	694.391	808.094	1.12998	1.16375	1.19766	0.649	1.00158	0.917	0.246016	0.615	-1.13096	753.796	1038.82	734.539	1012.46	868.259	944.059	588.811	898.825	632.647	759.097	813.311	854.736
AT1G05330_1	58.216	72.845	221.782	210.364	1.25129	0.948514	0.26249	0.816	0.545379	0.102	-3.68373	0.128	3.54041	109.538	26.112	68.979	63.494	127.558	47.725	283.705	136.796	281.086	253.753	200.639	182.846
AT1G05340_1	3672.03	3817.44	22807.7	12414	1.0396	0.544291	0.161	0.986	0.0566201	0.288	-2.09617	0.159	3.18997	15544.9	1534.04	2076.32	1869.63	9333.83	3187.86	23430.5	16216.8	31224.5	14957.8	11533.3	11089.6
AT1G05350_1	1516.53	1411.35	980.689	1220.62	0.930646	1.24466	1.54639	0.772	-0.66886	0.219	2.49333	0.181	-2.99625	1472.32	1434.19	1651.74	1670.41	1289.34	1305.31	754.808	1227.95	1017.59	1129.92	1222.46	1316.63
AT1G05360_1	624.736	566.001	539.039	593.74	0.905985	1.10148	1.15898	0.748	-0.733963	0.856	0.399618	0.636	-1.074	588.803	514.826	804.374	531.054	551.617	618.979	517.507	553.381	546.917	593.332	576.126	612.313
AT1G05370_1	72.37	78.148	38.344	42.322	1.07983	1.10374	1.88737	0.835	0.495547	0.072	4.30719	0.115	-3.73168	83.808	58.9	76.785	78.989	98.011	61.647	35.84	30.434	51.687	46.013	45.072	36.553
AT1G05380_1	1458.06	1390.56	1193.44	1311.62	0.953702	1.09902	1.22173	0.855	-0.445167	0.612	1.00139	0.559	-1.29259	1371.35	1746.78	1294.03	1431.92	1373.1	1367.55	982.597	1551.4	1115.06	1293.48	1245.54	1400.56
AT1G05385_1	1204.68	1087.3	1340.37	1089.14	0.902561	0.812562	0.898763	0.557	-1.25684	0.546	1.17474	0.637	1.0705	1181.9	1160.64	1274.49	1102.84	1053.44	1106.42	1434.01	1268.99	1323.33	1149.49	1144.2	982.289
AT1G05390_1	169.073	269.251	117.352	129.954	1.59251	1.10739	1.44074	0.426	1.68198	0.675	0.839423	0.257	-2.47044	131.475	175.077	209.965	374.307	145.133	359.317	105.855	133.346	114.493	66.837	140.79	233.225
AT1G05400_1	163.218	152.801	121.788	159.798	0.936177	1.3121	1.34018	0.894	-0.334998	0.966	0.107626	0.549	-1.32126	186.802	107.24	217.052	130.079	172.643	158.861	122.775	92.052	159.833	137.493	157.993	187.842
AT1G05400_2	134.148	108.202	89.282	118.725	0.806588	1.32978	1.50252	0.633	-1.04576	0.78	0.589053	0.444	-1.64494	158.639	83.233	182.83	106.84	109.532	108.251	68.073	82.225	127.149	111.238	115.151	130.65
AT1G05410_1	759.007	787.75	542.008	712.489	1.03787	1.31454	1.40036	0.897	0.327613	0.76	0.636921	0.251	-2.50384	660.909	760.89	869.51	754.518	902.915	717.544	502.215	478.702	662.313	763.448	679.82	696.884
AT1G05410_2	3112.71	3109.49	2474.69	2786.99	0.998964	1.12619	1.25782	0.997	-0.0122306	0.463	1.42225	0.354	-2.00494	3151.23	3056.45	3131.25	3192.15	3293.62	2859.62	2127.43	2476.42	2876.64	2991.28	2677.76	2702.57
AT1G05420_1	171.649	86.184	311.114	215.484	0.502092	0.69262	0.551725	0.0565	-4.66917	0.511	-1.27445	0.172	3.07446	186.417	205.029	132.32	77.684	102.811	80.151	427.676	227.955	308.885	296.032	180.278	187.484
AT1G05430_1	4349.66	4253.24	3459.39	4976.06	0.977833	1.43842	1.25735	0.92	-0.262216	0.385	-1.68842	0.343	-2.04995	4295.82	4066.8	4710.49	4239.07	4388.07	4136.33	3097.79	3403.01	3927.21	4950.71	4994.85	4982.71
AT1G05440_1	254.973	84.63	109.886	106.065	0.331918	0.965233	2.32035	0.0319	-5.68626	0.0408	5.41763	0.0668	-4.80115	315.454	178.37	294.594	73.725	111.402	73.801	95.581	126.565	109.682	107.14	98.48	113.088
AT1G05450_1	14.69	16.153	14.903	19.613	1.09959	1.31602	0.985704	0.834	0.497279	0.375	-1.72427	0.977	0.0877754	20.264	11.528	13.57	13.092	15.067	21.366	15.897	13.128	15.861	22.744	20.147	16.465
AT1G05450_2	44.201	42.195	101.353	100.263	0.954615	0.989244	0.436107	0.902	-0.31243	0.0664	-4.44852	0.0547	5.24094	47.704	33.044	54.782	42.234	46.606	38.165	106.042	112.801	87.039	89.903	82.566	135.781
AT1G05460_1	539.803	568.077	362.113	625.39	1.05238	1.72706	1.4907	0.873	0.395494	0.617	-0.989261	0.242	-2.56358	568.572	640.059	432.216	561.036	635.276	514.363	287.851	425.557	387.621	577.08	537.678	788.306
AT1G05470_1	156.121	167.985	145.157	194.684	1.07599	1.3412	1.07554	0.859	0.433202	0.466	-1.41455	0.905	-0.321255	118.731	216.386	148.113	186.656	144.756	175.441	122.541	220.94	112.967	193.28	200.203	190.693
AT1G05490_1	7832.14	9652.31	9171.84	9366.63	1.2324	1.02124	0.853934	0.514	1.38764	0.505	-1.29186	0.666	0.994318	6830.85	10566.2	6656.51	8764.89	10989	9336.65	8181.62	10741.1	8779.71	9556.78	9275.47	9270.5
AT1G05500_1	3598.73	3390.23	3240.88	3909.95	0.942062	1.20644	1.11042	0.809	-0.567561	0.693	-0.793599	0.722	-0.84359	3182.52	4248.65	3446.88	3569.61	3366.26	3242.78	3198.25	3655.76	2911.39	4174.37	3609.85	3966.73
AT1G05510_1	185.946	172.404	83.113	63.668	0.927173	0.766032	2.23726	0.859	-0.433125	0.0255	6.46924	0.094	-4.07652	165.731	268.402	144.535	150.992	184.616	183.831	66.591	106.192	81.19	65.345	60.422	65.365
AT1G05520_1	2018.35	1956.56	1997.33	2052.73	0.969387	1.02774	1.01052	0.932	-0.227099	0.961	-0.123353	0.981	-0.071347	1561.04	2190.92	2404.08	2145.42	1755.44	1988.75	2006.78	2262.42	1755	1872.02	2345.5	1969.93
AT1G05530_1	9.015	8.752	8.09	7.785	0.970852	0.962359	1.11434	0.934	-0.221183	0.566	1.12302	0.74	-0.792888	11.404	7.435	8.64	7.839	8.888	9.621	7.793	8.803	7.717	8.609	7.798	7.029
AT1G05540_1	3669.19	3246.6	2158.31	3483.79	0.884825	1.61413	1.70003	0.47	-1.52623	0.756	0.64626	0.0922	-4.11059	3586.48	3695.84	3726.74	3101.21	3282.91	3361.2	1758.81	2644.43	2161.67	3296.13	3382.97	3791.85
AT1G05550_1	114.918	106.599	133.436	188.493	0.927605	1.41261	0.861225	0.735	-0.765718	0.0846	-4.01235	0.552	1.31178	114.715	102.473	129.104	112.243	109.029	98.982	119.595	139.913	141.987	184.797	157.958	229.428
AT1G05560_1	31.142	33.174	198.778	95.679	1.06522	0.481337	0.156669	0.912	0.284479	0.0423	-5.34252	0.0404	6.40822	47.906	22.653	27.832	38.233	38.261	24.956	189.726	123.892	334.144	113.905	99.574	77.227
AT1G05570_1	3638	4944.1	4721.33	5238.5	1.35902	1.10954	0.770545	0.197	2.79808	0.146	-3.11315	0.318	2.15111	3308.08	4411.85	3299.07	4746.6	4989.44	5103.02	5026.17	4693.2	4461.58	5985.56	4890.98	4910.45
AT1G05575_1	29.698	82.782	353.815	116.476	2.78749	0.329201	0.0839356	0.351	1.97144	0.0995	-3.73465	0.052	5.38799	70.968	17.11	21.57	49.068	217.483	53.159	429.449	162.435	634.944	147.086	102.242	105.077
AT1G05577_1	38.683	46.873	46.132	32.524	1.21172	0.705018	0.838524	0.717	0.814364	0.534	1.21123	0.577	1.24458	37.267	31.012	50.084	52.962	66.701	29.152	47.868	44.51	46.079	32.433	36.905	28.744
AT1G05580_1	78.522	94.194	113.553	165.142	1.19959	1.45431	0.691501	0.607	1.11946	0.0913	-3.8726	0.364	1.96477	57.349	101.911	82.838	83.793	93.623	106.531	96.369	148.858	102.067	124.413	173.598	208.526
AT1G05580_2	133.338	168.238	253.68	271.005	1.26174	1.06829	0.525613	0.57	1.21986	0.109	-3.58819	0.171	3.07954	110.384	197.908	108.514	139.563	173.303	196.876	246.465	333.607	198.55	234.24	244.367	347.72
AT1G05590_1	905.199	1088.59	469.389	1049.56	1.2026	2.23602	1.92846	0.466	1.53912	0.492	-1.33253	0.0914	-4.13934	816.483	1111.54	817.261	1198.12	1086.92	990.588	367.032	586.957	480.051	987.283	1071.94	1092.48
AT1G05600_1	318.763	357.464	299.799	294.454	1.12141	0.98217	1.06325	0.609	1.11457	0.687	0.809453	0.824	-0.557751	286.255	365.645	309.452	351.026	390.633	333.11	287.701	314.954	297.374	319.542	289.961	275.54
AT1G05610_1	49.908	26.633	49.242	64.712	0.533645	1.31417	1.01353	0.121	-3.47999	0.227	-2.44081	0.973	-0.0986636	41.267	53.678	56.12	19.053	35.918	27.604	58.839	43.9	46.225	62.151	64.166	67.952
AT1G05615_1	22.167	14.608	16.027	13.019	0.659013	0.812299	1.38306	0.456	-1.57509	0.296	2.05621	0.557	-1.29728	15.205	40.646	17.624	13.47	12.98	17.83	15.192	15.784	17.17	15.18	11.786	12.334
AT1G05620_1	885.083	861.012	708.769	692.062	0.972803	0.976429	1.24876	0.891	-0.344782	0.31	1.99043	0.365	-1.95913	880.254	872.091	903.197	864.005	825.558	894.877	687.178	623.258	831.336	891.883	601.07	618.304
AT1G05620_2	3098.7	2828.51	2470.51	2314.14	0.912805	0.936702	1.25428	0.692	-0.881867	0.153	3.04503	0.406	-1.78933	3079.25	2765.9	3493.48	3122.66	2577.96	2811.08	2123.35	2440.03	2910.34	2482.6	2334.92	2137.91
AT1G05630_1	19.975	14.297	11.817	14.896	0.715773	1.26057	1.69034	0.407	-1.75495	0.179	2.79179	0.068	-4.7403	21.108	22.08	17.1	21.167	13.178	10.478	11.874	11.778	11.799	15.284	13.364	16.183
AT1G05630_2	114.794	86.404	95.318	126.234	0.752682	1.32435	1.20433	0.221	-2.62647	0.663	-0.871825	0.485	-1.51578	119.27	96.765	131.073	90.502	80.736	88.282	102.627	98.717	85.482	124.195	116.39	139.16
AT1G05640_1	215.072	353.571	246.491	311.483	1.64397	1.26367	0.872533	0.189	2.85718	0.261	-2.24343	0.799	0.630153	169.23	309.902	189.692	383.129	374.889	307.74	189.539	349.032	226.382	333.52	301.509	300.527
AT1G05650_1	15.177	18.977	20.533	18.107	1.25035	0.881839	0.739157	0.468	1.53347	0.402	-1.62596	0.338	2.06927	16.19	12.75	16.938	16.007	24.496	17.43	25.805	19.558	17.154	16.46	18.215	19.801
AT1G05660_1	35.877	26.794	28.052	23.691	0.746827	0.844546	1.27894	0.454	-1.58368	0.291	2.07901	0.673	-0.974708	32.51	50.446	28.159	21.329	32.139	28.062	44.194	27.588	18.106	30.528	24.625	17.689
AT1G05670_1	192.849	176.89	124.151	250.469	0.917243	2.01746	1.55334	0.89	-0.345812	0.595	-1.04855	0.463	-1.58097	239.481	106.531	281.131	171.424	189.063	170.778	91.573	123.351	169.413	233.288	249.335	270.14
AT1G05670_2	71.922	63.205	54.226	92.046	0.878797	1.69745	1.32633	0.607	-1.1181	0.294	-2.06272	0.315	-2.16627	84.169	62.238	71.02	55.588	65.937	68.888	52.749	47.683	63.394	80.407	90.326	107.377
AT1G05680_1	36.821	37.23	50.199	62.456	1.0111	1.24417	0.733507	0.984	0.0614712	0.082	-4.07017	0.322	2.13748	45.397	31.615	34.784	27.175	49.837	38.104	53.062	41.347	57.657	53.613	63.386	71.69
AT1G05690_1	837.817	1211.22	913.352	910.225	1.44569	0.996576	0.917299	0.109	3.63691	0.586	-1.0688	0.707	0.882367	786.478	865.949	863.513	1232.01	1371.14	1051.89	903.151	886.472	951.677	892.193	942.403	896.913
AT1G05700_1	15.998	13.362	15.552	10.366	0.835247	0.666525	1.0287	0.628	-1.05995	0.139	3.19182	0.946	-0.188582	16.618	12.75	19.324	10.727	17.759	12.524	18.811	14.706	13.597	11.914	10.412	8.978
AT1G05710_1	24.811	25.327	21.38	33.267	1.02078	1.55598	1.16048	0.944	0.192339	0.278	-2.14446	0.667	-0.990717	23.792	22.035	29.133	23.321	25.785	27.016	27.841	18.466	19.009	26.091	38.236	36.902
AT1G05710_2	1447.94	1018.7	943.063	1545.79	0.703548	1.63911	1.53536	0.452	-1.58902	0.88	-0.342672	0.313	-2.17793	1541.04	967.766	2035.48	1250.89	760.527	1111.22	1100.86	882.314	863.506	1389.41	1696.42	1567.06
AT1G05710_3	2391.68	2347.74	1987.32	2476.98	0.98163	1.24639	1.20347	0.955	-0.156895	0.896	-0.30023	0.517	-1.41785	2318.92	2038.01	2894.79	2589.54	2231.26	2239.66	1761.71	2025.35	2199.72	2298.88	2761.69	2393.74
AT1G05710_4	26.162	21.139	15.673	29.824	0.80799	1.90288	1.66924	0.642	-1.02038	0.751	-0.657294	0.249	-2.51972	16.962	37.757	27.961	21.357	18.293	24.179	14.017	16.806	16.343	31.644	27.958	29.985
AT1G05720_1	12779.7	13856.3	12693.5	12861.5	1.08424	1.01323	1.00679	0.704	0.852485	0.976	-0.0758804	0.984	-0.0594462	11933.7	13999.4	12493.3	14464.2	12513.2	14698.5	12820.6	14303.6	11153	13232.5	13203.3	12177.2
AT1G05730_1	1013.68	1306.74	995.103	748.473	1.28911	0.752156	1.01866	0.412	1.73378	0.303	2.02103	0.962	-0.137694	1034.29	824.665	1221.17	1500.69	1051.69	1413.79	1109.14	905.614	981.013	887.093	801.182	589.967
AT1G05740_1	86.523	132.987	84.022	71.439	1.53701	0.850246	1.02978	0.378	1.85948	0.687	0.808986	0.969	-0.115692	103.504	52.783	118.563	119.193	168.728	116.948	119.766	62.865	78.783	55.121	89.065	74.264
AT1G05750_1	356.953	397.19	398.666	320.222	1.11272	0.803233	0.895369	0.71	0.83482	0.575	1.09814	0.736	0.80486	319.054	352.986	403.842	434.819	318.991	451.761	481.439	406.48	323.777	321.93	349.545	291.801
AT1G05760_1	778.095	305.123	2296.4	2121.5	0.392141	0.923837	0.338832	0.0485	-4.91784	0.0257	-6.44508	0.0366	8.19362	693.301	738.808	919.698	205.133	403.737	342.998	2508.64	2515.34	1919.15	1600.96	2708.45	2202.06
AT1G05770_1	456.671	171.255	1541.22	1135.2	0.375008	0.736563	0.296305	0.0618	-4.51857	0.0225	-6.7805	0.0356	7.18906	481.878	377.745	523.208	106.681	229.174	205.437	2121.37	1295.41	1332.2	921.617	1223.02	1297.89
AT1G05780_1	970.422	724.023	921.927	820.977	0.746091	0.890501	1.0526	0.391	-1.81402	0.567	1.11981	0.911	-0.302164	1058.29	720.584	1198.38	826.476	601.895	762.967	1146.14	810.052	843.993	734.473	918.697	820.057
AT1G05785_1	2410.12	2336.17	1942.5	2292.26	0.969315	1.18006	1.24073	0.899	-0.320243	0.788	0.56837	0.378	-1.89874	2414.98	2185.46	2652.53	2575.9	2183.14	2267.26	1735.81	2173.94	1942.38	2310.15	2160.71	2412.99
AT1G05785_2	259.118	200.087	191.848	216.414	0.772183	1.12805	1.35064	0.419	-1.70624	0.52	1.24974	0.385	-1.86997	237.778	209.453	349.33	219.735	178.073	204.719	163.302	204.822	211.108	209.317	207.235	233.663
AT1G05790_1	354.445	485.672	359.643	427.47	1.37023	1.1886	0.985548	0.13	3.38625	0.245	-2.33054	0.97	0.112433	354.11	340.945	368.829	471.511	546.68	444.432	305.567	337.467	451.103	445.523	395.529	443.271
AT1G05800_1	11.751	10.743	15.915	10.057	0.914233	0.631935	0.738398	0.711	-0.833491	0.445	1.47925	0.309	2.19656	13.913	10.33	11.291	10.527	11.508	10.236	19.278	15.375	13.599	10.492	10.467	9.262
AT1G05805_1	358.99	501.479	445.101	508.622	1.39692	1.14271	0.806536	0.14	3.28503	0.0651	-4.48499	0.312	2.18462	348.703	344.029	385.652	464.203	583.701	465.436	454.014	428.583	453.18	502.401	512.319	511.204
AT1G05810_1	556.41	253.213	739.617	650.681	0.455083	0.879754	0.752295	0.0232	-6.31522	0.465	-1.41786	0.318	2.15072	469.183	662.557	554.141	230.028	240.787	293.117	707.433	855.547	668.484	604.722	674.365	675.544
AT1G05820_1	145.574	180.488	128.954	186.093	1.23984	1.44309	1.12888	0.385	1.83377	0.209	-2.55992	0.729	-0.824766	125.086	160.271	153.882	155.915	206.727	182.416	103.481	162.166	127.787	194.165	178.886	185.542
AT1G05820_2	131.178	133.468	89.379	98.928	1.01745	1.10684	1.46766	0.978	0.0803779	0.417	1.57017	0.367	-1.95339	127.122	94.858	187.194	118.909	108.602	184.11	108.542	91.166	72.157	107.727	104.529	85.979
AT1G05830_1	728.082	617.192	702.581	907.098	0.847695	1.29109	1.0363	0.493	-1.45526	0.309	-1.99361	0.922	-0.269769	712.008	618.312	876.696	594.457	654.544	604.229	770.829	610.226	737.292	887.628	963.828	872.432
AT1G05835_1	117.607	79.275	129.391	141.742	0.674065	1.09546	0.908931	0.169	-3.02339	0.396	-1.64798	0.761	0.73699	124.81	95.625	136.296	71.887	74.5	93.025	139.661	132.892	116.718	144.549	133.387	147.696
AT1G05840_1	1612.29	1720.96	1884.22	1831.69	1.0674	0.972122	0.855679	0.85	0.457476	0.444	-1.48449	0.566	1.27258	1595.89	1587.21	1654.59	1505.57	2329.72	1453.13	1802.06	1614.93	2298.63	2056.43	1725	1732.42
AT1G05850_1	27369.8	28094.6	21940.4	26890.3	1.02648	1.22561	1.24746	0.936	0.217561	0.938	0.185403	0.404	-1.79667	28406.2	29376.9	24569.5	23528.6	33642.4	28014.7	18490.5	25235.9	22634.2	27690.4	24083.4	29156.9
AT1G05860_1	1781.23	2248.74	1977.96	2010.18	1.26246	1.01629	0.90054	0.314	2.13473	0.551	-1.16208	0.711	0.87292	1520.88	2110.66	1760.54	2293.11	2140.86	2316.36	2085.94	1985.35	1868.58	2003.87	1980.4	2046.82
AT1G05870_1	1318.37	1593.47	1956.57	1569.29	1.20867	0.802061	0.673816	0.556	1.25852	0.589	-1.06234	0.189	2.93309	1108.65	1672.91	1235.51	1834.42	1286.23	1714.81	1948.16	2092.1	1837.72	1468.48	2056.76	1279.55
AT1G05870_2	365.409	401.851	423.624	551.262	1.09973	1.3013	0.862578	0.809	0.565244	0.209	-2.55959	0.768	0.714877	438.545	254.085	437.869	441.325	364.184	403.753	587.137	346.162	374.044	548.814	537.168	568.25
AT1G05880_1	17.899	19.998	31.081	19.192	1.11727	0.617477	0.575889	0.652	0.990587	0.781	-0.586504	0.101	3.9574	21.006	17.396	15.693	22.254	18.281	19.659	30.852	25.885	37.597	21.715	16.33	19.934
AT1G05890_1	1716.26	2073.23	2125.76	2413.83	1.20799	1.13552	0.807365	0.457	1.57359	0.0621	-4.56067	0.385	1.87061	1784.85	1649.34	1717.26	1740.46	2572.03	1990.68	2278.05	1796.66	2346.99	2394.16	2463	2385.08
AT1G05894_1	35.265	32.44	54.253	33.556	0.919877	0.618504	0.650011	0.873	-0.395068	0.907	0.270221	0.253	2.49424	32.109	44.8	30.489	25.361	50.242	26.791	57.121	40.879	68.387	37.885	42.193	23.638
AT1G05900_1	60.571	77.551	60.134	81.329	1.28033	1.35245	1.00726	0.633	1.04364	0.493	-1.32951	0.994	-0.0277457	73.839	35.859	83.928	71.362	95.506	68.433	54.366	46.396	86.212	79.892	86.171	78.14
AT1G05900_2	112.716	141.904	101.744	148.287	1.25895	1.45746	1.10784	0.636	1.03471	0.447	-1.47337	0.85	-0.477826	130.98	73.597	148.556	120.319	193.05	123.02	96.785	82.484	131.931	152.575	152.596	140.051
AT1G05910_1	1342.04	1343.63	1304.44	1182.16	1.00118	0.906256	1.02883	0.997	0.0109801	0.557	1.1485	0.935	-0.226935	1169	1588.44	1301.71	1282.53	1324.91	1427.53	1187.32	1476.8	1265.85	1264.35	1237.46	1055.91
AT1G05920_1	7.622	7.327	8.23	8.229	0.961399	0.999866	0.926034	0.841	-0.481028	0.807	-0.519802	0.777	0.687624	7.189	7.676	8.022	7.244	7.496	7.245	7.81	7.483	9.539	7.157	6.87	11.334
AT1G05925_1	20.492	12.103	11.905	11.845	0.590584	0.995036	1.7214	0.447	-1.60846	0.401	1.62724	0.439	-1.66271	12.297	45.519	15.373	12.617	11.775	11.932	14.477	10.499	11.1	11.329	10.103	14.522
AT1G05930_1	19.903	19.145	20.374	14.704	0.961921	0.721721	0.976896	0.924	-0.249117	0.312	1.9794	0.963	0.134271	22.049	15.414	23.197	18.41	23.729	16.063	27.33	17.548	17.633	16.479	16.455	11.724
AT1G05940_1	3558	3285.16	2369.96	3020.46	0.923316	1.27448	1.50129	0.685	-0.900479	0.391	1.66653	0.204	-2.80914	3252.87	3766.43	3676.4	3350.3	3421.95	3092.53	1799.13	2825.37	2618.68	3125.21	2632.26	3349.74
AT1G05950_1	1087.02	1090.15	1219.96	1404.79	1.00288	1.1515	0.89103	0.993	0.025379	0.222	-2.4692	0.638	1.06955	1208.47	957.873	1109.62	1151.04	1208.71	931.2	1274.43	1203.3	1184	1603.22	1300.59	1329.54
AT1G05960_1	631.762	605.702	558.86	661.041	0.958749	1.18284	1.13045	0.842	-0.478007	0.798	-0.543705	0.593	-1.19277	611.319	598.449	689.232	569.763	622.088	626.946	520.623	573.923	584.159	632.746	652.883	699.231
AT1G05970_1	4826.81	4016.34	5083.08	4124.66	0.832088	0.81145	0.949585	0.337	-2.03005	0.317	1.95562	0.843	0.5008	5002.57	4460.22	5040.02	4387.11	3791.82	3894.61	5516.28	4774.1	4987.04	4175.93	3955.71	4248.02
AT1G05970_2	4816.71	4159.83	5451.06	4270.38	0.863625	0.783404	0.883629	0.49	-1.46352	0.509	1.28019	0.655	1.02256	5140.07	4139.75	5251.82	4397.2	4060.09	4031.97	6072.25	4806.02	5550.17	4190.97	4285.02	4336.43
AT1G05980_1	18.06	15.375	16.15	9.067	0.851357	0.561431	1.11821	0.737	-0.762369	0.0637	4.52857	0.802	-0.618955	14.063	17.23	24.307	16.575	10.685	20.523	14.401	20.894	14.001	8.093	9.86	9.342
AT1G05990_1	47.5	103.803	59.017	50.111	2.18534	0.849095	0.804847	0.0666	4.40036	0.888	-0.323265	0.582	1.22723	33.175	57.228	56.45	123.26	102.501	88.528	52.825	70.13	55.487	45.757	48.961	56.17
AT1G06000_1	47.541	44.115	41.714	42.833	0.927916	1.02683	1.13971	0.768	-0.678337	0.71	0.752532	0.653	-1.02776	40.567	51.704	51.23	47.161	46.587	39.075	48.981	39.864	37.173	41.672	34.851	54.109
AT1G06010_1	3761.56	3735.99	3640.81	3294.05	0.993203	0.904758	1.03317	0.983	-0.0652259	0.399	1.63672	0.901	-0.3346	3532.75	3840.74	3922.62	4077.5	3161.35	4045.3	3731.16	3678.5	3516.25	3322.23	3480.18	3091.45
AT1G06020_1	107.466	111.251	138.984	179.786	1.03522	1.29358	0.773228	0.917	0.270132	0.0833	-4.04069	0.507	1.44926	92.936	104.037	128.365	93.46	125.297	117.584	122.024	197.187	111.576	209.132	183.616	151.335
AT1G06030_1	477.991	434.11	500.629	732.419	0.908197	1.463	0.954781	0.735	-0.766343	0.0678	-4.415	0.926	0.255395	529.964	417.041	494.121	353.864	496.776	465.374	501.905	699.287	357.496	715.45	693.238	792.167
AT1G06040_1	8870.85	10026.6	8135.91	8281.76	1.13029	1.01793	1.09033	0.677	0.926827	0.768	0.617467	0.741	-0.789803	8740.33	8977.48	8896.38	8352.33	13081.2	9225.89	7270.15	7892.25	9385.86	10265.7	7454.63	7422.56
AT1G06040_2	22.93	31.657	25.964	38.286	1.38062	1.47458	0.883154	0.374	1.87584	0.257	-2.26436	0.704	0.888555	21.958	19.434	28.252	40.066	34.06	23.249	26.205	22.368	29.86	55.641	42.28	23.854
AT1G06050_1	1678.7	1965.4	1836.93	1671.92	1.17079	0.910173	0.913864	0.548	1.28519	0.989	0.0358958	0.722	0.841464	1781.9	1626.58	1632.15	1657.19	2461.2	1861.39	1670.37	1795.83	2066.32	2058.02	1453.31	1562.58
AT1G06060_1	2945.07	2512.74	2728.62	2560.83	0.853203	0.938507	1.07932	0.459	-1.56362	0.444	1.48407	0.825	-0.552609	3116.74	2557.18	3204.98	2562.53	2680.16	2310.02	2987.19	2171.64	3131.7	2666.93	2604.21	2418
AT1G06070_1	1674.43	1989.11	1749.08	1958.93	1.18793	1.11998	0.957326	0.446	1.61004	0.448	-1.46795	0.897	0.347531	1501.11	1976.33	1582.47	2142.3	1856.2	1979.11	1528.6	1960.87	1785.18	1879.98	1833.05	2181.38
AT1G06080_1	3341.05	2032.33	1566.74	798.203	0.608291	0.509466	2.13248	0.388	-1.82562	0.0121	9.44222	0.0563	-5.16234	3774.58	2506.66	3941.7	1172.13	3279.84	2183.5	1611.87	1441.84	1654.8	951.774	713.928	748.429
AT1G06090_1	24.558	29.776	22.251	29.621	1.21249	1.33121	1.10364	0.78	0.647716	0.571	-1.11089	0.816	-0.583162	17.3	28.929	29.592	56.517	21.175	22.059	23.122	19.562	24.356	26.287	34.733	28.465
AT1G06100_1	48.071	66.619	60.869	85.682	1.38585	1.40766	0.789743	0.191	2.84172	0.0427	-5.30791	0.549	1.32449	44.4	44.24	56.551	76.595	60.718	63.571	55.835	86.731	46.569	92.94	75.461	89.692
AT1G06110_1	2804.38	2778.62	2252.05	2892.34	0.990815	1.28431	1.24526	0.979	-0.0784653	0.888	-0.324834	0.368	-1.94601	2540.39	2906.53	2986.99	2437.45	3388.5	2597.44	2045.49	2179.73	2561.74	3085.33	3061.03	2561.98
AT1G06120_1	37.514	36.24	41.3	41.144	0.966035	0.99622	0.908341	0.916	-0.272151	0.838	-0.443718	0.74	0.79226	35.147	40.081	37.477	44.403	29.096	36.841	39.552	49.583	35.921	25.549	57.722	47.228
AT1G06130_1	5438.36	6443.05	5444	6333.47	1.18474	1.16338	0.998965	0.393	1.80558	0.318	-1.95229	0.998	0.010262	5437.71	5123.21	5773.6	6956.68	6688.18	5748.63	5837.35	5368.41	5148.64	6183.8	6302.7	6518.42
AT1G06130_2	5056.5	5928.24	4878.12	6044.71	1.1724	1.23915	1.03657	0.379	1.85701	0.297	-2.04956	0.894	-0.357584	4842.4	5110.37	5224.41	5569.59	6401.72	5843.28	4540.82	5269.97	4850.83	6505.24	5394.03	6294.33
AT1G06135_1	17.764	19.687	19.555	15.549	1.10827	0.795106	0.908388	0.611	1.1053	0.629	0.956877	0.743	0.785093	16.484	17.156	19.821	18.973	21.078	19.08	23.3	17.479	18.363	11.845	16.757	18.938
AT1G06137_1	49.511	40.698	50.206	31.811	0.822008	0.633606	0.986156	0.605	-1.12361	0.169	2.8799	0.983	0.0646721	38.373	68.458	46.201	43.34	33.327	46.671	44.276	73.447	38.916	33.112	31.914	30.462
AT1G06140_1	26.002	43.786	18.762	26.539	1.68397	1.41455	1.3859	0.129	3.3972	0.954	-0.144963	0.329	-2.1115	19.854	27.833	31.812	52.677	40.843	39.017	15.853	20.419	20.401	26.269	23.886	29.79
AT1G06145_1	269.999	296.834	202.204	204.025	1.09939	1.00901	1.33528	0.707	0.844492	0.174	2.8334	0.299	-2.243	241.528	315.685	258.146	332.25	296.569	265.431	193.282	238.883	179.056	211.861	208.509	192.254
AT1G06148_1	11.201	10.156	10.412	9.389	0.906764	0.901745	1.07571	0.764	-0.688817	0.424	1.54907	0.821	-0.565661	11.936	9.035	13.029	11.969	10.448	8.378	9.586	11.014	10.692	9.453	9.665	9.061
AT1G06148_2	19.155	15.63	22.189	13.015	0.816006	0.586563	0.86327	0.589	-1.16678	0.148	3.09468	0.733	0.811492	23.696	19.127	15.507	12.245	14.905	20.922	22.976	29.028	16.38	14.117	12.243	12.756
AT1G06149_1	584.087	462.975	614.296	821.486	0.792648	1.33728	0.950824	0.441	-1.62755	0.215	-2.51837	0.899	0.34077	598.703	451.258	737.56	476.957	416.126	499.999	622.047	555.734	670.568	772.471	847.569	846.727
AT1G06150_1	388.517	331.599	491.67	589.834	0.853499	1.19965	0.790199	0.606	-1.12187	0.185	-2.74132	0.499	1.47319	381.938	302.744	507.18	335.912	320.142	339.057	578.401	431.045	476.727	539.385	695.415	547.076
AT1G06160_1	62.638	73.606	167.503	26.861	1.1751	0.160362	0.373951	0.759	0.702617	0.0583	4.67878	0.14	3.3854	90.919	47.552	56.846	108.798	61.733	59.375	107.414	304.601	143.641	23.365	31.273	26.524
AT1G06170_1	41.313	26.593	30.228	31.979	0.643692	1.05792	1.36671	0.516	-1.38008	0.68	0.829256	0.683	-0.9503	41.784	22.409	75.308	26.844	19.347	36.211	28.251	46.415	21.065	43.27	26.665	28.345
AT1G06170_2	30.501	34.362	28.155	28.235	1.1266	1.00285	1.08332	0.841	0.480638	0.798	0.542902	0.844	-0.497667	23.677	29.92	40.055	24.933	28.405	57.29	32.345	28.551	24.168	29.922	26.668	28.21
AT1G06180_1	78.921	98.824	103.597	62.766	1.25219	0.60587	0.761814	0.315	2.1284	0.424	1.54925	0.284	2.31732	71.364	89.669	76.819	110.961	89.747	96.918	103.968	92.224	115.956	75.958	69.654	46.737
AT1G06190_1	1786.88	1952.19	1770.65	1617.5	1.09252	0.913506	1.00916	0.702	0.857381	0.614	0.997468	0.979	-0.0806123	2067.74	1776.41	1553.27	2021.16	1852.36	1987.21	1708.66	1787.54	1817.56	1711.38	1550.85	1594.48
AT1G06190_2	1128.27	1071.82	937.013	890.814	0.949967	0.950695	1.20411	0.794	-0.607757	0.14	3.17433	0.417	-1.74569	1129.97	1110.49	1144.61	1013.85	1164	1043.36	824.989	963.904	1034.56	929.924	873.822	869.942
AT1G06200_1	8580.33	9047.21	8929.86	9036.61	1.05441	1.01195	0.960857	0.776	0.657534	0.738	-0.687862	0.878	0.402793	8284.1	8861.77	8604.9	9400.7	8752.86	8999.83	8536.28	9651.92	8642.76	8827.91	9389.26	8902.81
AT1G06210_1	2007.71	2254.29	2246.32	2311.83	1.12282	1.02916	0.893777	0.565	1.23358	0.474	-1.38897	0.612	1.14023	1936.03	2177.15	1920.01	2414.41	2342.03	2025.94	2222.11	2250.78	2266.3	1974.69	2417.74	2587.98
AT1G06210_2	13.291	13.442	11.007	15.736	1.01135	1.42958	1.2075	0.98	0.0743566	0.667	-0.861512	0.615	-1.13409	10.894	18.339	11.753	13.739	14.082	12.555	12.683	11.081	9.49	11.38	19.536	17.526
AT1G06220_1	5575.42	5994.6	5223.01	5277.07	1.07518	1.01035	1.06747	0.709	0.839058	0.727	0.713581	0.812	-0.592264	5311	5860.18	5568.6	6487.61	5801.23	5723.68	4774.2	6024.77	4953.62	5154.89	5198.1	5484.21
AT1G06225_1	63.391	56.682	40.199	49.227	0.894161	1.22458	1.57693	0.749	-0.731278	0.2	2.62309	0.112	-3.77522	58.7	73.582	58.975	71.089	60.081	42.638	41.197	44.636	35.326	48.747	46.808	52.28
AT1G06230_1	1469.53	1769.97	1502.55	1734.78	1.20445	1.15456	0.978029	0.509	1.40384	0.493	-1.32849	0.952	0.168919	1338.17	1856.42	1277.47	1545.95	1952.64	1836.89	1430.43	1472.15	1610.88	1927.89	1683.16	1608.89
AT1G06240_1	1341.19	1325.15	1170.23	1286.4	0.988037	1.09928	1.1461	0.962	-0.134059	0.844	0.428865	0.545	-1.33602	1293.4	1337.38	1394.72	1475.07	1255.59	1256.42	1066.52	1264.4	1188.39	1227.92	1153.33	1503.17
AT1G06250_1	40.252	49.115	34.606	41.184	1.22017	1.19009	1.16315	0.52	1.3671	0.939	-0.182016	0.678	-0.962969	38.694	33.546	50.244	56.781	51.847	40.244	30.428	43.868	31.048	37.026	42.115	44.798
AT1G06260_1	9.069	8.642	8.441	8.88	0.952876	1.05204	1.07443	0.874	-0.391737	0.955	0.139109	0.806	-0.608794	8.785	8.58	9.896	7.83	7.602	10.842	9.478	8.864	7.158	12.227	8.013	7.147
AT1G06265_1	180.188	181.076	200.122	352.435	1.00493	1.7611	0.900388	0.996	0.015077	0.265	-2.22019	0.902	0.329798	240.464	86.476	281.34	156.57	249.325	152.092	249.014	145.334	221.459	357.321	322.561	379.809
AT1G06265_2	177.821	167.266	192.485	320.162	0.940645	1.66331	0.923818	0.916	-0.273729	0.205	-2.5904	0.899	0.340871	217.498	107.835	239.736	189.844	174.813	141.012	186.449	156.568	244.301	272.875	306.408	392.506
AT1G06270_1	317.206	314.732	171.912	273.579	0.992203	1.59139	1.84516	0.982	-0.068766	0.429	1.53147	0.0525	-5.34943	339.078	323.918	290.595	364.296	325.666	262.783	150.064	174.182	194.375	290.326	239.051	295.033
AT1G06280_1	21.405	18.164	20.418	18.962	0.848595	0.928706	1.04833	0.72	-0.807631	0.842	0.435619	0.933	-0.233725	17.195	30.627	18.621	16.358	14.819	24.721	16.171	27.383	19.222	33.725	13.446	15.034
AT1G06290_1	2136.4	2009.1	1989.31	2457.95	0.940415	1.23558	1.07394	0.787	-0.628734	0.495	-1.32315	0.826	-0.548948	1995.18	2281.56	2142.07	1956.5	2274.08	1822.71	1626.84	2409.77	2008.11	2117.95	2420.69	2896.43
AT1G06310_1	43.953	48.448	39.836	45.129	1.10227	1.13288	1.10334	0.709	0.837963	0.937	-0.188578	0.716	-0.856479	38.78	45.55	48.068	40.845	50.382	55.26	35.341	41.578	43.021	41.054	59.26	37.78
AT1G06320_1	31.543	31.712	42.329	33.622	1.00534	0.794295	0.745198	0.993	0.0258074	0.894	-0.305276	0.555	1.30322	50.443	23.336	26.662	29.572	35.072	30.749	55.358	36.998	37.031	31.647	39	30.794
AT1G06330_1	17.327	28.24	15.933	14.681	1.62983	0.921415	1.08749	0.175	2.97166	0.583	1.07836	0.837	-0.517314	15.667	13.789	24.08	26.117	26.292	32.798	16.35	17.123	14.448	15.42	14.994	13.686
AT1G06340_1	16.299	13.335	15.368	14.847	0.818141	0.966109	1.0606	0.633	-1.04519	0.712	0.747319	0.874	-0.414203	17.903	18.015	13.425	19.947	11.031	10.776	16.511	17.553	12.522	15.898	12.52	16.442
AT1G06350_1	22.811	13.142	49.309	76.1	0.576106	1.54333	0.462615	0.306	-2.17231	0.114	-3.50801	0.169	3.10809	23.176	15.847	32.318	20.751	10.308	10.611	31.968	68.291	54.917	36.583	96.423	124.941
AT1G06360_1	40.29	34.792	37.617	51.328	0.863539	1.36451	1.07108	0.689	-0.891588	0.33	-1.90373	0.849	-0.482568	34.06	50.158	38.285	39.355	26.066	41.056	40.645	41.244	31.752	53.05	45.063	56.568
AT1G06370_1	74.975	77.102	77.478	105.571	1.02838	1.3626	0.967692	0.966	0.119361	0.433	-1.5202	0.967	0.121557	85.989	44.509	110.115	88	77.714	67.022	62.504	64.229	115.848	108.927	101.877	106.029
AT1G06380_1	1176.6	1397.87	1099.82	983.643	1.18806	0.894369	1.06981	0.566	1.23068	0.509	1.27867	0.867	-0.435041	1134.79	1488.41	964.375	1581.89	1211.7	1425.04	1021.84	1353.23	962.071	1166.11	895.892	911.001
AT1G06390_1	2838.02	3427.61	3360.66	3348.3	1.20775	0.99632	0.844482	0.457	1.57111	0.475	-1.38698	0.463	1.58288	2596.62	2923.2	3011.47	4198.56	2907.59	3298.68	3677.81	3352.96	3077.92	3444.7	4000.01	2724.32
AT1G06390_2	2382.84	2985.98	2232.51	2364.79	1.25312	1.05925	1.06734	0.234	2.54427	0.973	0.0867985	0.79	-0.652776	2251.81	2606.68	2304.99	3171.93	2936.11	2858.69	2210.83	2211.58	2275.73	2571.15	2215.68	2321.37
AT1G06400_1	8451.96	8982.58	9345.23	9859.63	1.06278	1.05504	0.904415	0.765	0.685235	0.333	-1.89373	0.678	0.963989	8273.1	8570	8515.76	8486.43	10015.7	8527.04	8329.2	9603.69	10203	10360.1	10296.6	8985.1
AT1G06410_1	2878.53	2938.42	2304.12	3076.65	1.02081	1.33528	1.2493	0.941	0.202261	0.763	-0.628442	0.409	-1.77428	2598.86	3298.56	2782.3	3154.33	2978.54	2700.43	1943.13	2545.96	2472.65	3488.99	3027.43	2757.15
AT1G06420_1	2380.53	1861.63	2378.64	3096.81	0.782023	1.30192	1.0008	0.288	-2.2529	0.185	-2.74078	0.999	-0.00605746	2227.73	2587.66	2340.2	2210.63	1661.5	1756.57	2188.72	2982.94	2061.34	2735.97	3148.36	3447.83
AT1G06430_1	1103.44	1565.11	1225.23	1024.11	1.41838	0.835853	0.900604	0.157	3.11977	0.735	0.694323	0.794	0.64454	1059.52	1324.69	957.252	1512.97	1687.02	1502.04	928.118	1540.01	1286.84	1076.54	964.417	1034.54
AT1G06440_1	84.049	119.668	81.009	81.738	1.42379	1.009	1.03753	0.183	2.89835	0.922	0.231762	0.901	-0.334442	79.302	92.635	80.825	130.184	136.652	96.331	88.733	72.354	82.804	98.947	67.104	82.247
AT1G06450_1	2335.44	3270.77	2112.54	2230.82	1.40049	1.05599	1.10551	0.298	2.20426	0.899	0.29199	0.81	-0.600431	2072.06	3236.26	1899.6	3464.43	3144.99	3211.43	1811.86	2391.97	2175.4	2500.96	2001	2218.38
AT1G06460_1	873.821	1013.33	918.864	1017	1.15965	1.10681	0.950979	0.618	1.08705	0.547	-1.17395	0.896	0.349513	974.571	1013.82	675.294	1060.85	899.421	1090.51	808.471	952.294	1007.67	1021.56	942.178	1092.88
AT1G06470_1	1110.8	813.118	700.85	874.516	0.732012	1.24779	1.58493	0.11	-3.62537	0.165	2.92206	0.0872	-4.2311	1093.38	1044.47	1200.16	829.59	837.289	773.967	666.96	651.459	792.299	921.294	840.737	863.467
AT1G06475_1	533.74	1252.39	441.678	366.174	2.34644	0.829051	1.20844	0.103	3.71857	0.19	2.70728	0.691	-0.925117	436.358	687.316	506.978	1361.79	797.632	1808.45	478.601	597.638	301.235	317.849	394.851	391.207
AT1G06480_1	39.657	31.224	44.038	27.14	0.787361	0.616283	0.900527	0.614	-1.0966	0.411	1.59347	0.874	0.415049	33.891	64.29	28.624	35.01	26.725	32.536	53.634	52.975	30.058	23.352	36.601	23.388
AT1G06490_1	73.174	66.067	90.943	105.02	0.902873	1.15479	0.80461	0.709	-0.836396	0.265	-2.21969	0.713	0.866526	58.971	80.408	82.629	60.554	65.601	72.593	152.037	88.795	55.716	84.457	97.81	140.218
AT1G06500_1	2331.44	2760.3	2603.86	2666.97	1.18395	1.02424	0.89538	0.495	1.449	0.535	-1.20868	0.697	0.90806	2162.58	2793.98	2097.38	3018.4	2442.01	2853.3	2646.45	2810.74	2373.38	2734.96	2902.57	2389.57
AT1G06500_2	46.429	55.362	39.958	75.616	1.19239	1.8924	1.16196	0.758	0.703194	0.178	-2.79644	0.727	-0.82873	36.664	67.171	40.64	57.456	36.026	81.975	44.986	42.045	33.73	74.262	86.925	66.979
AT1G06500_3	400.042	507.548	444.774	531.988	1.26874	1.19609	0.899429	0.275	2.31847	0.154	-3.02593	0.755	0.752156	343.775	422.49	440.785	475.505	506.411	542.966	486.091	513.432	352.547	530.471	537.523	528.017
AT1G06500_4	2999.1	3504.52	3306.8	3319.09	1.16852	1.00372	0.906949	0.417	1.71374	0.568	-1.11616	0.702	0.896149	3166.87	3200.76	2661.28	3448.3	3502.48	3563.73	3504.89	3402.47	3032.19	3546.27	3298.08	3126.26
AT1G06510_1	735.082	817.473	816.085	717.717	1.11208	0.879464	0.900743	0.633	1.04408	0.913	0.254827	0.683	0.950063	693.88	674.682	848.447	865.078	840.556	751.274	838.149	838.647	773.224	686.057	722.216	746.161
AT1G06515_1	7389.57	5046.07	6902.41	6060.31	0.682864	0.878	1.07058	0.159	-3.10273	0.401	1.62828	0.841	-0.505261	7584.39	5974.44	8905.14	5261.45	4693.36	5203.2	7644.74	6266.77	6864.28	6264.88	6418.52	5535.25
AT1G06520_1	7531.98	6144.11	3170.66	6314.16	0.815736	1.99143	2.37552	0.414	-1.72471	0.389	1.67483	0.0429	-6.12923	6337.68	8640.55	7802.9	6304.87	6802.69	5407.79	2582.33	3334.09	3702.21	5952.2	6307.94	6704.73
AT1G06530_1	2403.03	3205.36	2345.55	2901.34	1.33388	1.23695	1.02451	0.316	2.12287	0.491	-1.33634	0.956	-0.157816	2389.87	3069.31	1891.76	3358.9	3096.89	3165.96	1998.96	2475.22	2608.07	3144.51	2552.94	3042.3
AT1G06540_1	2816.34	1956.03	2737.38	5630.32	0.694528	2.05683	1.02884	0.503	-1.42268	0.198	-2.63792	0.979	-0.080128	3518.44	1645.96	3857.31	2026.38	1474.22	2505.18	5484.26	1579.4	2368.09	3988.93	6446.75	6940.68
AT1G06550_1	32762.7	30051.3	29121.4	33332.9	0.917242	1.14462	1.12504	0.628	-1.05998	0.931	-0.205091	0.633	-1.08112	31457.8	34292.1	32599.8	30946.1	28878.1	30368	25914.3	33011.7	28868.8	32190.2	36717.1	31335
AT1G06560_1	328.632	314.859	204.816	298.653	0.958089	1.45816	1.60453	0.861	-0.427278	0.613	0.999102	0.172	-3.0696	291.402	324.773	375.024	337.591	304.376	303.772	215.795	155.747	255.64	312.324	304.212	280.363
AT1G06570_1	1529.12	2289.04	3403.69	2063.14	1.49697	0.606148	0.449252	0.219	2.64281	0.193	-2.68198	0.111	3.80348	1752.75	1431.28	1425.2	1876.68	3091.64	2067.19	3180.98	2328.51	5323.67	2438.53	1929.4	1866.54
AT1G06570_2	1226.84	1892.67	2780.65	1609.75	1.54272	0.578911	0.441206	0.207	2.72835	0.257	-2.26441	0.0913	4.13492	1394.05	1177.63	1124.8	1579.77	2626.2	1634.19	2840.83	1872.01	4042.82	1972.7	1415.64	1493.69
AT1G06580_1	257.305	283.776	266.084	282.131	1.10288	1.06031	0.967006	0.703	0.856279	0.689	-0.804346	0.919	0.279122	211.081	278.651	289.624	299.627	262.926	290.076	266.818	271.34	260.212	313.88	267.422	267.542
AT1G06590_1	596.148	463.905	506.183	582.173	0.778171	1.15012	1.17773	0.394	-1.80147	0.943	0.17342	0.621	-1.11858	597.217	463.043	766.14	453.838	452.538	486.105	511.948	474.18	534.262	582.425	608.916	556.363
AT1G06610_1	23.296	19.887	34.631	18.962	0.853673	0.547563	0.672691	0.633	-1.04506	0.549	1.16892	0.432	1.68971	23.308	30.895	17.557	19.718	19.039	20.951	36.272	50.743	22.565	20.025	22.699	15
AT1G06620_1	204.927	137.232	153.937	159.059	0.669661	1.03327	1.33124	0.217	-2.65348	0.419	1.56653	0.573	-1.25475	155.735	261.63	211.215	137.615	121.839	154.139	127.435	244.196	117.221	194.771	136.334	151.548
AT1G06630_1	2172.3	1876.17	1812.55	2425.55	0.863679	1.33819	1.19848	0.505	-1.4163	0.601	-1.03195	0.559	-1.29072	2163.67	1914.49	2474.68	1953.42	1710.79	1976.18	1446.51	1915.43	2149.24	2604.23	2119.98	2584.74
AT1G06630_2	1085.4	1155.57	1268.66	1323.23	1.06466	1.04301	0.855543	0.834	0.497159	0.389	-1.67466	0.581	1.2296	1066.63	924.663	1296.48	1183.88	995.394	1309.45	1423.47	1217.35	1178.36	1229.98	1515.32	1243.09
AT1G06630_3	3115.18	2619.28	2581.17	3040.24	0.840814	1.17785	1.20689	0.531	-1.33528	0.933	0.200516	0.586	-1.21489	3276.1	2464.66	3743.99	2393.46	2831.69	2651.41	2208.15	2451.46	3176.85	3123.02	2973.27	3026.32
AT1G06640_1	76.593	74.564	90.806	80.962	0.973506	0.891588	0.843474	0.961	-0.135604	0.841	-0.438323	0.599	1.17571	59.53	84.728	89.085	101.343	78.585	52.053	105.296	85.094	83.568	86.219	81.159	75.841
AT1G06640_2	19.561	23.701	18.191	28.122	1.21167	1.54592	1.07528	0.536	1.32228	0.232	-2.40607	0.897	-0.345129	16.711	26.512	16.892	25.013	24.051	22.13	26.379	17.091	13.352	24.358	30.673	29.767
AT1G06640_3	102.939	72.103	97.476	108.234	0.700438	1.11037	1.05605	0.226	-2.59759	0.84	-0.440217	0.885	-0.383094	92.574	124.584	94.579	84.432	75.622	58.708	82.865	118.941	93.97	121.578	101.131	103.121
AT1G06645_1	51.027	44.211	76.085	73.026	0.86643	0.959792	0.670656	0.414	-1.72668	0.0677	-4.41817	0.237	2.59214	50.275	51.466	51.348	41.023	45.701	46.094	69.938	60.446	104.186	68.707	80.014	70.837
AT1G06650_1	521.445	641.218	852.379	590.07	1.22969	0.692262	0.611753	0.275	2.31875	0.447	-1.47222	0.0713	4.63852	522.413	559.076	485.446	645.538	683.392	597.62	910.569	769.111	884.293	555.338	629.625	587.585
AT1G06650_2	544.006	613.348	846.995	618.75	1.12747	0.730524	0.642278	0.553	1.26933	0.457	-1.44151	0.117	3.70207	584.775	577.887	476.409	606.51	636.135	598.045	956.449	741.93	856.282	613.41	614.622	628.327
AT1G06660_1	1312.26	676.2	600.017	432.641	0.515294	0.721047	2.18704	0.015	-7.46784	0.0136	8.81621	0.0363	-8.22027	1332.18	1294.01	1310.87	659.111	750.975	624.658	610.093	616.367	574.454	509.903	475.324	334.121
AT1G06670_1	2313.49	2453.53	2066.97	2318.06	1.06053	1.12148	1.11927	0.812	0.55661	0.994	-0.02069	0.699	-0.904413	2131.99	2690.74	2158.47	2718.64	2328.8	2332.88	1787.79	2347.07	2104.56	2250.8	2431.29	2276.15
AT1G06680_1	13250.5	7751.31	11732.6	14194.3	0.584981	1.20981	1.12937	0.0694	-4.31823	0.689	-0.803256	0.689	-0.931811	12637.9	13494.5	13641.7	6307.36	9595.97	7694.65	9371.85	14033.4	12280	12775.7	14708.6	15218.9
AT1G06680_2	10975.6	6461.89	9715.68	11420.4	0.588752	1.17546	1.12968	0.0865	-3.97899	0.809	-0.515537	0.63	-1.08871	10454.1	11560	10940.4	4975.69	7793.57	6958.07	8384.35	10842.4	10088.5	11263.1	11844.1	11165.7
AT1G06690_1	763.62	792.65	680.009	779.011	1.03802	1.14559	1.12296	0.864	0.42114	0.926	-0.219943	0.672	-0.977409	777.201	704.068	813.736	739.97	821.652	819.11	780.659	578.778	695.938	864.97	762.629	716.665
AT1G06700_1	2001.88	2936.82	2488.03	2610.79	1.46703	1.04934	0.804605	0.18	2.92996	0.194	-2.66669	0.395	1.83179	2031.43	2214.39	1783.46	2586.78	3721.37	2631.3	2189.22	2486.76	2829.08	2934.23	2397.44	2529.72
AT1G06710_1	74.176	67.025	45.675	82.304	0.903591	1.80196	1.62401	0.801	-0.588561	0.79	-0.563201	0.295	-2.2658	52.017	100.491	78.078	64.799	72.472	64.117	51.89	56.244	32.649	93.175	88.461	67.642
AT1G06720_1	231.7	204.358	165.451	243.027	0.881994	1.46888	1.40041	0.571	-1.21751	0.828	-0.467374	0.133	-3.4662	229.684	235.39	230.07	237.392	176.016	204.248	156.257	164.895	175.776	290.662	229.674	215.013
AT1G06730_1	867.439	1012.47	826.393	796.415	1.16719	0.963724	1.04967	0.608	1.11609	0.755	0.649369	0.916	-0.286957	742.389	1146.18	767.068	1030.13	932.897	1079.98	676.517	1038.25	803.486	786.325	802.857	800.162
AT1G06740_1	282.284	316.302	223.172	268.86	1.12051	1.20472	1.26487	0.672	0.9374	0.852	0.409942	0.49	-1.50028	253.3	342.15	259.542	302.418	362.624	288.563	170.866	267.632	243.068	283.291	233.423	293.903
AT1G06750_1	28.417	27.03	26.068	26.087	0.951195	1.00073	1.0901	0.89	-0.348315	0.783	0.580804	0.815	-0.584315	25.478	34.145	26.379	24.438	34.537	23.399	20.531	30.248	28.526	22.711	22.899	34.138
AT1G06760_1	13744.4	15157.5	12611.5	15144	1.10281	1.2008	1.08983	0.709	0.8391	0.668	-0.857786	0.786	-0.664989	12813.2	16892.9	11995.4	15422.7	15973.5	14135.8	12283.3	11632.8	14037.9	14911.1	16194.6	14382.8
AT1G06770_1	415.706	558.124	547.643	557.099	1.34259	1.01727	0.759082	0.186	2.87945	0.101	-3.71223	0.263	2.43371	410.879	393.016	444.871	548.293	642.891	493.221	514.444	500.396	638.028	574.512	539.934	557.388
AT1G06770_2	490.125	551.895	602.814	626.437	1.12603	1.03919	0.813062	0.654	0.985662	0.304	-2.0178	0.442	1.65383	506.368	404.651	574.612	534.999	616.522	509.645	640.814	557.261	613.423	632.55	551.948	704.109
AT1G06780_1	5138.22	5364.58	4630.56	5397.53	1.04405	1.16563	1.10963	0.898	0.324078	0.861	-0.387097	0.797	-0.63641	4521.43	6697.84	4479.49	5172.19	5777.17	5166.76	3700.05	5554.51	4831.09	5293.9	5383.82	5517.21
AT1G06790_1	2857.24	2592.39	2504.01	2504.26	0.907307	1.0001	1.14107	0.694	-0.878891	0.441	1.49127	0.581	-1.23096	2736.83	2631.1	3239.33	2857.34	2222.5	2743.46	2646.59	2452.47	2418.9	2561.53	2456.04	2496.36
AT1G06790_2	121.286	97.124	86.195	118.296	0.80078	1.37242	1.40712	0.527	-1.34666	0.952	0.148387	0.329	-2.10759	136.261	86.2	151.899	97.636	86.564	108.398	91.269	83.271	84.26	140.073	107.591	109.844
AT1G06800_1	258.794	202.344	231.85	187.43	0.781872	0.808412	1.11621	0.263	-2.38062	0.144	3.13595	0.666	-0.993376	257.208	297.398	226.589	218.067	196.546	193.292	231.135	233.657	230.769	206.361	174.322	183.037
AT1G06800_2	163.111	163.612	101.072	128.468	1.00307	1.27106	1.61381	0.994	0.0247087	0.274	2.16809	0.106	-3.87636	171.717	187.929	134.474	159.575	187.551	146.34	95.499	99.377	108.794	137.553	124.909	123.401
AT1G06810_1	130.218	97.582	106.106	91.056	0.749375	0.858157	1.22724	0.212	-2.69201	0.0999	3.72553	0.547	-1.32939	149.964	118.401	124.358	88.251	108.916	96.672	118.821	79.428	126.577	86.575	97.637	89.313
AT1G06820_1	529.359	514.239	303.124	527.187	0.971436	1.73918	1.74634	0.903	-0.309571	0.985	0.0457869	0.0774	-4.47536	495.501	495.086	604.68	514.933	506.937	520.943	254.835	333.041	328.174	520.684	519.24	541.939
AT1G06830_1	31.328	41.06	32.731	28.463	1.31064	0.869614	0.957143	0.412	1.73689	0.782	0.582519	0.935	0.225671	25.611	27.404	43.81	43.825	39.534	39.955	42.983	31.909	25.567	24.247	31.99	29.73
AT1G06840_1	1020.77	1057.97	1055.02	896.795	1.03644	0.850031	0.967542	0.884	0.362503	0.483	1.36159	0.911	0.30291	1077.52	907.579	1087.62	1150.85	964.399	1066.95	1152.38	992.034	1027.2	823.898	887.259	986.634
AT1G06850_1	218.574	273.347	255.071	234.938	1.25059	0.921069	0.856917	0.684	0.904551	0.869	-0.369084	0.786	0.665863	143.518	315.867	230.35	332.377	186.373	329.706	308.065	293.125	183.775	221.909	239.55	243.943
AT1G06850_2	359.668	382.276	461.116	309.043	1.06286	0.670206	0.779993	0.924	0.248131	0.728	0.710614	0.701	0.899392	258.642	583.692	308.191	443.772	275.598	456.766	700.959	460.617	303.668	273.308	319.708	337.793
AT1G06870_1	2049.14	1894.89	1500.39	1854.13	0.924722	1.23576	1.36574	0.683	-0.907725	0.565	1.12821	0.238	-2.58742	1970.69	2000.43	2182.61	1865.59	1795.85	2030.78	1239.05	1663.29	1638.92	1874.21	1671.11	2035.16
AT1G06890_1	314.489	305.496	174.992	216.924	0.971404	1.23963	1.79717	0.891	-0.342615	0.198	2.64038	0.0688	-4.71951	321.096	324.211	298.783	306.087	324.429	287.113	141.699	193.333	195.605	260.369	160.666	244.011
AT1G06890_2	2724.21	2598.17	1813.42	2277.4	0.953734	1.25586	1.50224	0.88	-0.374495	0.539	1.1976	0.227	-2.6598	2235.23	3434.24	2633.7	2688.2	2484.41	2626.13	1569.1	2204.4	1724.07	2835.92	2016.24	2065.77
AT1G06900_1	683.812	788.343	717.33	718.345	1.15287	1.00142	0.953273	0.538	1.31593	0.823	-0.478824	0.89	0.370055	592.268	789.266	684.018	838.218	716.471	815.811	606.745	800.218	760.227	728.851	663.09	766.987
AT1G06910_1	563.997	586.205	590.387	627.709	1.03938	1.06321	0.9553	0.862	0.424313	0.53	-1.22061	0.861	0.451174	596.153	585.237	514.211	543.297	619.739	598.276	607.705	600.28	564.112	641.392	577.842	667.332
AT1G06920_1	60.005	53.377	54.681	52.886	0.889545	0.96718	1.09736	0.766	-0.683564	0.703	0.771079	0.819	-0.571149	66.453	44.449	73.143	43.543	52.881	66.044	57.367	62.003	45.965	64.317	51.877	44.333
AT1G06923_1	21.98	19.052	27.306	21.462	0.866766	0.785991	0.804967	0.756	-0.71003	0.961	0.125002	0.579	1.23769	18.784	17.522	32.263	16.194	17.077	25.005	25.559	29.386	27.107	17.361	25.758	22.107
AT1G06925_1	17.01	18.031	21.331	21.856	1.06005	1.0246	0.797426	0.856	0.441811	0.271	-2.18335	0.4	1.81132	14.069	18.189	19.232	18.052	15.258	21.285	20.988	19.617	23.574	24.271	19.709	21.825
AT1G06930_1	12.063	11.937	14.378	12.91	0.989502	0.897937	0.839026	0.97	-0.107872	0.718	-0.734842	0.488	1.50948	11.272	13.899	11.205	11.29	12.284	12.264	14.632	12.895	15.753	12.962	12.479	13.303
AT1G06950_1	1162.8	1252.21	994.635	1264.19	1.07689	1.27101	1.16907	0.808	0.568788	0.734	-0.697522	0.678	-0.961783	1033.95	1477.11	1029.44	1370.29	1121.58	1277.58	799.286	1252.71	982.739	1311.35	1215.87	1267.16
AT1G06960_1	3082.73	3496.51	3010.79	3259.26	1.13423	1.08253	1.02389	0.554	1.26707	0.769	-0.613959	0.938	-0.21668	3039.98	2769.45	3479.71	3449.62	3266.95	3793.07	2943.41	2882.01	3217.32	3131.14	3273.51	3377.88
AT1G06960_2	3266.85	3810.57	3214.53	3417.6	1.16644	1.06317	1.01628	0.416	1.71746	0.802	-0.531446	0.958	-0.153859	3585.15	2962.03	3283.16	3781.25	3722.08	3931.41	3276.21	3026.04	3350.48	3327.33	3451.71	3475.62
AT1G06970_1	16.631	21.307	23.207	12.843	1.28116	0.553405	0.716647	0.534	1.32787	0.214	2.52715	0.354	2.00392	17.616	15.123	17.267	31.709	19.706	15.481	32.826	20.641	18.446	14.423	13.289	11.052
AT1G06980_1	62.793	52.969	38.429	48.422	0.843549	1.26004	1.63401	0.46	-1.56213	0.411	1.59381	0.326	-2.12026	54.133	66.892	68.376	47.288	58.764	53.482	23.833	61.064	38.996	34.615	54.497	60.187
AT1G06990_1	43.934	40.717	32.251	27.865	0.926764	0.86402	1.36227	0.917	-0.269502	0.32	1.94434	0.547	-1.33095	42.278	27.571	72.753	35.25	31.62	60.562	34.465	31.091	31.304	29.529	28.134	26.045
AT1G07000_1	147.44	191.801	139.71	166.12	1.30088	1.18904	1.05533	0.397	1.7904	0.633	-0.94901	0.92	-0.274869	115.53	159.403	174.041	197.217	223.999	159.721	95.207	166.137	172.403	156.3	163.756	179.107
AT1G07010_1	432.372	476.407	242.245	450.569	1.10184	1.85997	1.78486	0.751	0.724022	0.899	-0.292905	0.249	-2.51878	444.256	338.97	536.758	494.046	440.285	497.087	148.794	325.566	293.453	388.413	471.288	499.694
AT1G07010_2	440.707	477.806	261.311	478.026	1.08418	1.82934	1.68653	0.809	0.56486	0.787	-0.571072	0.181	-2.98965	513.293	327.355	509.409	513.925	462.801	458.627	207.368	323.04	266.363	443.636	472.321	521.303
AT1G07010_3	24.088	37.329	26.067	26.405	1.5497	1.01294	0.92406	0.332	2.05018	0.883	-0.333301	0.864	0.442579	19.035	25.573	28.712	44.802	48.367	24.004	35.768	21.165	23.397	18.781	49.545	19.785
AT1G07020_1	6753.74	5314.17	6147.23	5791.79	0.786849	0.94218	1.09866	0.253	-2.43184	0.416	1.57277	0.744	-0.782462	6658.39	6015.67	7690.96	5643.07	5094.89	5219.83	5354.34	6407.99	6770.33	5496.99	6319.45	5592.87
AT1G07025_1	11.312	12.24	10.523	8.473	1.08202	0.805216	1.07498	0.861	0.428127	0.19	2.70513	0.884	-0.385609	11.437	13.34	9.488	15.024	14.526	8.403	15.182	9.691	7.92	8.37	8.773	8.286
AT1G07030_1	1342.24	1223.97	774.19	1258.04	0.911888	1.62498	1.73374	0.639	-1.02777	0.732	0.701425	0.11	-3.81694	1292.38	1295.98	1443.79	1287.6	1272.27	1119.32	583.949	878.763	904.266	1202.29	1161.15	1426.23
AT1G07040_1	6853.83	7899.47	11340.8	8643.11	1.15256	0.762126	0.604352	0.748	0.733189	0.445	-1.47887	0.209	2.77663	8547.01	5520.23	6823.84	6658.54	11483.4	6446.77	10947.8	8708.77	15298.5	10846.5	8413.8	7075.06
AT1G07050_1	24.453	16.101	26.496	55.958	0.658451	2.11194	0.922898	0.272	-2.33719	0.0223	-6.81591	0.837	0.51899	25.579	19.803	28.865	12.105	15.704	21.958	26.183	21.649	32.816	62.282	51.714	54.402
AT1G07051_1	21.384	24.34	21.813	17.809	1.13822	0.816433	0.980369	0.823	0.526115	0.707	0.759578	0.98	0.0772381	19.326	13.829	36.589	22.217	28.722	22.598	28.101	21.306	17.334	17.121	20.119	16.396
AT1G07060_1	28.754	19.081	21.006	20.658	0.663585	0.983408	1.36886	0.158	-3.11323	0.337	1.87583	0.245	-2.5399	32.347	23.973	30.659	16.15	22.778	18.885	19.439	20.402	23.372	16.668	29.694	17.811
AT1G07070_1	8603.35	7953.88	7830.85	7102.47	0.924509	0.906985	1.09865	0.749	-0.731639	0.325	1.92247	0.7	-0.901062	8281.35	8194.42	9383.91	8661.58	6725.4	8638.17	8081.61	8272.39	7182.87	6754.76	8244.56	6433.55
AT1G07080_1	20902.6	23841.3	18804.9	16467.6	1.14059	0.875708	1.11155	0.526	1.3509	0.27	2.18761	0.663	-1.00132	22302.5	22259.8	18396.2	25370.4	24117	22148.1	19217.8	18362.9	18843.9	18563.7	14080.7	17084.6
AT1G07090_1	15250.2	19161.4	12194.3	14609	1.25647	1.19802	1.2506	0.231	2.5634	0.813	0.504381	0.428	-1.70456	14004.3	16781	15092	19931.5	18785.3	18789.9	9796.59	13255.7	13963.4	14499	14087.1	15265
AT1G07110_1	633.175	697.113	690.75	589.137	1.10098	0.852894	0.916649	0.68	0.916699	0.718	0.735239	0.792	0.648737	699.376	652.115	556.591	647.46	784.577	666.9	766.294	555.955	773.62	651.247	566.699	554.051
AT1G07119_1	73.314	69.499	52.867	81.176	0.947963	1.53548	1.38676	0.859	-0.431181	0.705	-0.765973	0.282	-2.32549	65.056	65.646	92.27	75.288	68.929	64.684	45.811	53.584	60.192	95.884	74.689	74.693
AT1G07120_1	145.818	198.981	243.664	241.855	1.36458	0.992574	0.598438	0.194	2.82084	0.0833	-4.04163	0.0811	4.36587	125.603	172.919	142.755	196.749	212.986	188.006	248.168	234.669	248.413	269.372	260.188	201.848
AT1G07130_1	269.423	219.945	200.528	211.497	0.816354	1.0547	1.34357	0.315	-2.12577	0.131	3.28469	0.267	-2.40774	274.732	266.704	266.91	246.495	193.413	223.176	165.134	236.87	206.148	218.232	206.573	209.857
AT1G07135_1	1965.62	2430.36	3120.82	1718.2	1.23643	0.550563	0.629843	0.728	0.785677	0.875	0.354513	0.299	2.24009	1928.42	2191.69	1796.89	1335.62	4065.6	2643.63	3159.99	2055.37	4679.81	682.089	2349.12	3165.76
AT1G07140_1	5753.56	5567.08	4229.21	5938.3	0.967589	1.40412	1.36043	0.912	-0.285873	0.889	-0.319808	0.3	-2.23682	5407.67	6669.7	5280.72	6513.29	5252.46	5043.36	3454.74	5082.63	4307.98	6449.6	5821.34	5577.4
AT1G07150_1	165.834	318.541	543.465	230.77	1.92084	0.424627	0.305141	0.2	2.77359	0.28	-2.13368	0.087	4.24184	223.291	129.639	157.547	216.694	485.85	307.005	515.407	325.398	957.081	220.384	265.257	210.228
AT1G07160_1	16.651	22.451	18.546	15.282	1.34833	0.824005	0.897833	0.391	1.81228	0.608	1.01137	0.726	0.83133	15.044	16.913	18.144	31.694	20.257	17.625	22.796	17.461	16.025	15.539	14.826	15.492
AT1G07170_1	1741.1	1469.21	1712.72	1188.69	0.843839	0.694035	1.01657	0.508	-1.40693	0.168	2.89218	0.968	-0.118222	2128.87	1454.8	1704.2	1360.8	1565.84	1488.36	1717.12	1487.39	1967.12	1400.63	1149.86	1042.89
AT1G07170_2	880.242	775.584	761.588	767.365	0.881103	1.00759	1.1558	0.465	-1.54376	0.424	1.54944	0.507	-1.4494	861.466	856.238	924.643	810.867	746.768	770.461	823.093	742.325	722.965	759.646	856.037	694.867
AT1G07175_1	25.993	35.579	41.275	28.514	1.3688	0.690822	0.629736	0.367	1.90127	0.741	-0.682047	0.153	3.257	22.749	29.403	26.254	25.549	39.254	44.906	51.573	40.097	34.005	24.78	36.653	25.525
AT1G07180_1	338.896	385.374	361.021	324.037	1.13714	0.89756	0.938717	0.554	1.26779	0.853	0.40626	0.833	0.530492	333.862	299.831	388.828	397.507	359.122	400.922	379.365	389.365	318.553	356.146	279.628	341.647
AT1G07190_1	22.955	18.104	21.616	17.873	0.788668	0.826867	1.06197	0.573	-1.21294	0.504	1.29597	0.911	-0.302639	35.168	21.272	16.17	17.733	18.975	17.635	19.561	22.42	23.031	17.681	17.837	18.104
AT1G07200_1	960.108	1298.58	1291.43	1173.34	1.35254	0.908558	0.743445	0.289	2.24673	0.375	-1.72654	0.306	2.20974	977.473	1158.58	781.504	1278.76	1504.52	1138.22	1161.81	1306.9	1418.52	1149.92	1151.07	1220.4
AT1G07200_2	629.825	1044.87	1002.34	966.839	1.65898	0.964584	0.628356	0.089	3.9358	0.11	-3.5654	0.123	3.62223	604.471	773.57	534.298	958.301	1206.51	986.616	1089.59	973.113	949.766	884.987	1071.38	953.198
AT1G07210_1	1988.96	2072.05	1801.14	1785.68	1.04177	0.991414	1.10428	0.893	0.337923	0.603	1.0264	0.777	-0.688926	1944.69	2307.04	1753.78	2457.17	1839.19	1968.51	1806.96	2219.89	1456.67	1927.28	1840.66	1605.05
AT1G07220_1	585.545	706.88	531.582	737.191	1.20722	1.38679	1.10151	0.44	1.63034	0.307	-2.00092	0.774	-0.697612	506.113	711.603	557.435	762.949	665.64	695.508	443.504	584.818	579.153	731.971	676.22	809.391
AT1G07230_1	2802.6	3589.7	2807.51	2772.8	1.28085	0.987639	0.998253	0.278	2.30446	0.967	0.103304	0.998	0.0117892	2542.62	3371.53	2567.88	3714.92	3600.34	3458.46	2213.22	3315.76	3015.47	2853.09	2788.28	2679.82
AT1G07240_1	177.564	119.986	143.498	124.121	0.675731	0.864972	1.2374	0.236	-2.5308	0.295	2.05746	0.557	-1.29781	217.462	130.13	197.837	121.242	133.553	106.68	127.661	136.634	169.402	139.418	96.692	141.851
AT1G07250_1	2983.57	3582.83	1579.24	2620.47	1.20085	1.65933	1.88924	0.438	1.63958	0.559	1.14253	0.0665	-4.81642	2831.72	3325.32	2820.48	3451.97	4227.4	3151.65	1443.74	1383.96	1971.2	2798.77	2163.44	2971.86
AT1G07260_1	177.238	125.422	82.736	146.431	0.707651	1.76986	2.1422	0.191	-2.84465	0.354	1.8057	0.0352	-7.18368	190.866	158.16	184.435	133.1	144.775	102.39	80.048	80.087	88.343	156.416	125.015	160.569
AT1G07270_1	176.451	98.344	68.523	141.663	0.557346	2.06738	2.57508	0.0576	-4.63947	0.355	1.80132	0.0465	-5.754	162.428	150.682	224.466	96.948	93.778	104.618	52.977	81.865	74.185	149.016	138.456	137.791
AT1G07280_1	447.279	1159.89	715.054	607.294	2.5932	0.849299	0.625518	0.0111	8.39282	0.19	-2.70394	0.125	3.59172	445.736	530.183	378.646	1067.53	1207.23	1210.81	629.699	717.33	809.401	674.336	568.317	584.428
AT1G07280_2	483.857	1219.01	788.006	542.259	2.51936	0.68814	0.614027	0.0171	7.02544	0.687	-0.808282	0.147	3.30924	486.942	606.951	383.284	1233.18	1266.73	1159.62	872.224	684.075	820.081	621.502	474.469	540.716
AT1G07290_1	130.506	100.872	76.712	98.708	0.772929	1.28674	1.70123	0.375	-1.87267	0.258	2.25797	0.144	-3.34586	162.934	105.093	129.808	105.97	110.23	87.867	67.615	69.26	96.399	100.407	95.563	100.233
AT1G07300_1	182.866	192.458	171.433	320.188	1.05245	1.86771	1.06669	0.916	0.273555	0.151	-3.0661	0.913	-0.297415	196.786	132.123	235.193	148.003	210.856	228.429	232.51	118.594	182.717	280.312	413.763	283.022
AT1G07310_1	1745.4	2076.14	1342.28	1841.86	1.18949	1.37219	1.30033	0.57	1.22008	0.864	-0.381355	0.427	-1.70971	1604.32	2239.63	1479.85	2229.85	2282.75	1758.06	1176.58	1256.18	1636.27	1949.82	1551.36	2065.69
AT1G07320_1	3575.49	2822.2	2588.98	3413.6	0.789319	1.31851	1.38104	0.264	-2.37368	0.832	0.456894	0.318	-2.15189	3635.25	4047.69	3106.45	2819.71	2932.15	2718.77	1978	3053.33	2873.32	3648.27	3110.6	3505.17
AT1G07320_3	3210.77	2260.36	1956.11	2703.3	0.703994	1.38198	1.64141	0.0877	-3.95546	0.368	1.7504	0.152	-3.26239	3288.58	3369.3	2987.31	2214.88	2446.94	2130.9	1435.98	2245.66	2321.05	2673.1	2382.29	3102.22
AT1G07330_1	18.334	24.123	31.633	21.699	1.31578	0.685956	0.579575	0.622	1.07529	0.68	-0.829077	0.326	2.12081	16.839	28.153	12.999	33.988	25.084	16.465	25.826	49.424	24.798	19.559	20.469	25.518
AT1G07340_1	8.926	10.359	11.181	10.965	1.1605	0.980702	0.79832	0.72	0.807278	0.428	-1.53557	0.56	1.28862	7.324	10.446	9.295	14.918	8.138	9.156	12.756	13.636	8.036	9.331	13.102	10.785
AT1G07350_1	3390.35	1538.51	1358.22	1940.9	0.453791	1.42901	2.49618	0.0698	-4.30787	0.309	1.99168	0.0666	-4.80845	3927.8	2319.43	4277.63	1499.4	1335.36	1818.81	1152.45	1302.25	1669.52	1154.54	2047.48	3093.01
AT1G07350_2	749.28	553.979	304.879	718.9	0.739348	2.35799	2.45763	0.551	-1.27756	0.943	0.17374	0.117	-3.6999	842.611	457.107	1092.16	535.946	459.514	690.333	262.754	262.413	411.006	561.648	763.061	866.928
AT1G07360_1	1101.19	1534.07	975.878	1293.11	1.3931	1.32507	1.12841	0.416	1.7152	0.679	-0.831127	0.843	-0.499471	840.549	1722.63	922.22	1539.1	1536.15	1526.99	673.021	1285.66	1074.07	1352.56	1209.29	1321.95
AT1G07370_1	7022.52	4067.8	5157.54	4861.69	0.57925	0.942637	1.3616	0.031	-5.7315	0.0781	4.15762	0.201	-2.83243	6797.95	7482.26	6808.77	4080.32	3640.9	4530.81	5206.94	5765.37	4570.03	5337.42	4906.63	4387.81
AT1G07380_1	509.569	540.798	460.372	482.592	1.06129	1.04827	1.10686	0.762	0.692543	0.726	0.716784	0.78	-0.678709	534.073	485.835	509.939	575.312	545.836	503.663	358.951	447.113	607.96	476.025	477.721	494.239
AT1G07390_1	144.911	377.779	176.948	156.993	2.60697	0.887226	0.818948	0.0162	7.19112	0.714	-0.742631	0.479	1.53669	134.135	170.124	133.352	376.898	311.383	459.404	150.979	205.606	178.477	177.948	148.271	146.652
AT1G07390_3	193.23	390.975	225.299	175.787	2.02337	0.78024	0.85766	0.0363	5.42125	0.626	0.96466	0.502	1.46439	173.413	199.462	208.584	471.518	312.051	406.185	227.092	213.294	236.101	182.19	191.885	155.381
AT1G07400_1	3126.32	814.704	1086.83	518.494	0.260595	0.477071	2.87656	0.0493	-4.8892	0.0468	5.11625	0.0965	-4.03802	4732.03	1677.46	3849.47	827.096	667.508	979.461	1251.88	1034.05	991.697	291.191	597.851	800.683
AT1G07410_1	3154.68	3164.8	2718.29	2896.06	1.00321	1.0654	1.16054	0.993	0.0259208	0.705	0.765515	0.617	-1.12739	2831.16	3276.65	3384.31	3602.45	2545.35	3456.94	2607.01	3353.39	2297.52	2453.15	3390.28	2920.53
AT1G07420_1	5495.4	4425.09	4010.08	4830.15	0.805235	1.2045	1.3704	0.208	-2.71681	0.506	1.29027	0.211	-2.76154	5525.54	5670.81	5296.37	4513.05	4306.75	4458.06	3432.86	4592.23	4090.52	4825.74	4165.65	5605.74
AT1G07420_2	291.217	302.803	170.418	245.266	1.03979	1.4392	1.70884	0.913	0.281695	0.457	1.44256	0.167	-3.12731	250.446	270.924	363.99	360.82	264.837	290.544	141.514	230.956	151.433	227.428	250.338	259.143
AT1G07430_1	59.406	93.123	98.645	108.668	1.56758	1.10161	0.602216	0.194	2.81702	0.0846	-4.00931	0.261	2.44359	79.498	57.665	45.732	83.427	107.831	89.769	78.784	85.196	143.011	110.954	98.743	117.127
AT1G07440_1	655.427	304.537	496.765	894.112	0.464639	1.79987	1.31939	0.0607	-4.55016	0.361	-1.77884	0.495	-1.48758	729.136	460.613	838.356	336.429	306.28	274.099	447.425	438.495	624.836	762.371	900.87	1040.75
AT1G07440_2	8.883	7.537	9.061	10.211	0.848465	1.12696	0.980425	0.452	-1.58987	0.5	-1.30874	0.95	0.176025	7.693	9.32	9.777	8.257	7.053	7.352	8.757	9.78	8.685	8.927	10.883	10.958
AT1G07450_1	57.833	36.428	45.846	61.134	0.629889	1.33345	1.26144	0.415	-1.72076	0.927	-0.219139	0.688	-0.933951	85.422	31.624	71.603	29.871	36.28	44.605	44.648	46.136	46.781	59.729	57.953	66.006
AT1G07460_1	24.102	22.716	22.917	14.632	0.942498	0.63849	1.0517	0.916	-0.271992	0.223	2.4618	0.926	-0.256814	19.911	37.922	18.541	29.08	20.129	20.024	24.211	21.889	22.71	16.69	14.761	12.716
AT1G07470_1	677.103	887.851	772.987	775.17	1.31125	1.00282	0.875955	0.216	2.66317	0.491	-1.33611	0.581	1.2288	723.407	723.287	593.294	827.221	982.413	861.2	737.333	808.26	775.001	874.652	744.472	715.331
AT1G07473_1	94.619	26.25	33.627	21.677	0.277423	0.644638	2.81381	0.0066	-10.4671	0.011	14.3559	0.0431	-8.90429	82.763	104.822	97.646	31.691	22.734	25.105	29.963	34.825	36.44	24.484	20.369	20.424
AT1G07476_1	244.416	135.963	136.197	83.597	0.556278	0.613792	1.79457	0.0266	-6.01215	0.0104	12.2032	0.0643	-4.8915	235.82	229.741	269.506	141.169	121.534	146.497	155.999	116.213	139.357	82.415	78.595	90.193
AT1G07480_1	1492.54	1939.53	1816.93	1803.26	1.29948	0.992476	0.821466	0.3	2.19463	0.303	-2.02116	0.406	1.78883	1355.67	1675.24	1464.03	1716.43	2352.58	1806.83	1693.14	1790.55	1978.49	1939.1	1667.62	1813.33
AT1G07485_1	26.951	33.643	28.826	20.853	1.2483	0.723402	0.934952	0.788	0.624672	0.502	1.30334	0.914	0.293576	29.52	21.108	31.417	78.034	23.924	20.397	43.306	18.333	30.171	14.51	28.6	21.851
AT1G07490_1	56.321	42.64	82.901	78.276	0.75708	0.944213	0.679379	0.549	-1.28255	0.238	-2.37273	0.268	2.40455	69.154	43.318	59.639	55.868	50.083	27.707	102.385	75.409	73.794	74.594	88.225	72.878
AT1G07500_1	47.622	177.563	55.613	25.513	3.72858	0.458769	0.856317	0.0126	8.05801	0.166	2.91613	0.743	0.784184	57.229	54.438	34.667	154.349	209.911	172.791	56.842	41.129	73.571	30.574	31.767	17.099
AT1G07510_1	3329.28	3717.15	2838.35	3817.06	1.1165	1.34482	1.17296	0.683	0.907327	0.535	-1.20851	0.632	-1.08284	2891.04	4041.72	3158.12	4220.83	3430.89	3546.7	2287.11	3357.54	2977.76	4056	3479.57	3940.62
AT1G07520_1	189.959	291.56	255.825	200.74	1.53486	0.784678	0.742537	0.133	3.34722	0.821	-0.484861	0.354	2.00653	162.441	232.558	181.449	294.904	329.77	254.855	208.366	264.117	304.231	202.645	187.938	212.398
AT1G07530_1	2939.05	3951.87	3865.74	3791.89	1.34461	0.980894	0.76028	0.351	1.97311	0.24	-2.36245	0.329	2.11004	3142.97	3287.2	2457.28	3447.8	5190.17	3448.93	3389.74	3830.9	4448.69	4082.31	3476.38	3841.78
AT1G07540_1	23.713	28.76	25.475	21.722	1.21283	0.852682	0.930837	0.408	1.75028	0.673	0.845138	0.831	0.534014	22.698	20.79	28.257	31.179	27.818	27.427	28.413	21.322	27.29	21.102	22.859	21.248
AT1G07550_1	21.665	14.027	17.15	13.524	0.647447	0.788604	1.26332	0.174	-2.97837	0.0543	4.82568	0.358	-1.98936	24.16	22.673	18.565	11.191	13.775	17.904	16.232	19.005	16.351	14.193	13.445	12.963
AT1G07560_1	38.333	31.657	28.577	35.461	0.825844	1.24087	1.34139	0.587	-1.1736	0.854	0.405673	0.361	-1.97677	34.786	49.966	32.407	25.814	31.038	39.598	30.712	30.877	24.611	26.131	34.784	49.057
AT1G07570_1	2027.04	2122.44	1783.43	2126.47	1.04706	1.19235	1.1366	0.878	0.379082	0.841	-0.438452	0.689	-0.931026	2305.28	1700.97	2124.07	1959.74	2474.07	1971.95	1581.38	1654.14	2168.5	2235.41	1920.11	2240.23
AT1G07570_2	1843.26	1857.5	1521.88	1764.35	1.00773	1.15932	1.21117	0.984	0.0635115	0.873	0.359623	0.55	-1.32055	2125.39	1517.88	1941.26	1895.19	2047.96	1651.25	1257.17	1535.43	1826.07	1748.48	1561.24	2011.98
AT1G07590_1	120.207	160.848	139.14	128.578	1.33809	0.924097	0.863931	0.293	2.22899	0.828	-0.466237	0.653	1.02655	100.888	138.117	124.652	189.63	161.85	135.59	116.003	169.087	137.332	165.583	108.146	118.708
AT1G07600_1	10500.9	16864	15690.4	9277.06	1.60595	0.591258	0.669258	0.0931	3.8569	0.599	1.03794	0.249	2.51899	12781.5	8484.95	10677	17384.8	17218.4	16022.1	14010.3	13712.7	20106.3	9183.38	9702.98	8960.33
AT1G07610_1	2571.53	1905.58	2690.91	2310.03	0.741029	0.858457	0.955633	0.108	-3.65323	0.7	0.778235	0.909	0.307938	2753.4	2494.57	2475.76	1892.36	1900.58	1923.93	3398.22	2799.67	2048.05	2900.33	2410.3	1763.34
AT1G07615_1	308.725	323.755	254.768	276.194	1.04868	1.0841	1.21179	0.831	0.503652	0.54	1.19176	0.436	-1.67351	321.757	297.647	307.245	365.368	317.449	292.58	214.958	272.637	282.16	311.498	242.878	278.485
AT1G07620_1	21.112	19.548	23.746	15.14	0.92588	0.637578	0.889098	0.79	-0.617822	0.101	3.71359	0.64	1.06279	20.741	21.646	20.96	15.295	21.507	22.705	27.711	22.2	21.765	14.05	14.299	17.274
AT1G07630_1	464.409	900.723	634.748	602.727	1.9395	0.949553	0.731644	0.0448	5.04289	0.298	-2.04264	0.297	2.24985	401.988	603.94	412.568	854.582	900.693	949.388	591.045	649.655	666.041	628.065	577.458	603.72
AT1G07640_1	2404.91	3136.42	2196.98	3565.61	1.30418	1.62296	1.09464	0.259	2.39544	0.154	-3.03269	0.809	-0.603011	2170.6	2935.36	2183	3050.71	3134.19	3226.85	1873.77	2778.24	2037.01	2953.61	3882.15	3953.45
AT1G07640_2	828.966	1103.24	605.417	1280.27	1.33086	2.1147	1.36925	0.258	2.4019	0.123	-3.39156	0.271	-2.38673	718.709	1022.76	774.968	1076.05	1196.22	1043.19	548.194	675.802	598.977	1090.69	1354.36	1420.6
AT1G07640_3	256.211	358.321	184.875	409.513	1.39854	2.21509	1.38586	0.29	2.24577	0.154	-3.02669	0.289	-2.29277	221.268	339.819	223.679	316.466	416.525	349.018	178.415	191.176	185.254	360.804	379.795	501.167
AT1G07645_1	212.755	221.497	210.619	118.325	1.04109	0.561795	1.01014	0.864	0.4193	0.0283	6.21931	0.976	-0.0902987	241.653	189.598	210.19	216.562	229.025	219.098	205.468	228.038	199.409	126.048	113.701	115.592
AT1G07650_1	1071.93	1081.3	1878.68	1953.97	1.00874	1.04008	0.57058	0.989	0.0420257	0.0743	-4.25009	0.185	2.96211	1389.39	816.157	1086.19	856.468	1575.4	937.002	1927.05	1416.93	2428.37	1902	1969.01	1992.03
AT1G07660_1	19655.1	16648.7	18245	18412.1	0.84704	1.00916	1.07729	0.329	-2.06231	0.668	0.856917	0.747	-0.773298	19050	20250.3	19683.5	16047.5	16613.2	17309.3	19114.3	17579.4	18074.6	18066.4	19376.7	17830.2
AT1G07660_2	16355.1	16208.1	16718.4	16378	0.991011	0.979643	0.978275	0.974	-0.0919897	0.995	-0.016517	0.945	0.19427	17606.8	16732.3	14850	15003.5	15633.8	18152.7	18510.6	17165.5	14706.3	16846.9	15600	16716.3
AT1G07670_1	9287.75	8536.43	7787.65	8273.55	0.919106	1.06239	1.19263	0.647	-1.00638	0.459	1.43339	0.489	-1.50661	9698.68	9125.92	9051.97	8106.3	9116.95	8416.99	6515.46	8762.15	8273.01	8195.93	7755.49	8909.81
AT1G07680_1	40.322	35.843	49.549	38.83	0.888929	0.783672	0.813769	0.71	-0.835481	0.854	0.403233	0.365	1.95747	42.229	35.811	43.35	27.956	36.67	44.919	47.344	50.196	51.19	39.813	35.514	41.408
AT1G07690_1	932.52	509.42	1196.46	668.843	0.546283	0.559017	0.779397	0.143	-3.25331	0.269	2.19378	0.504	1.45915	1103.15	671.677	1094.4	515.902	643.718	398.075	1270.72	991.584	1359.31	700.229	694.32	615.422
AT1G07700_1	1247.52	1127.47	1185.2	1174.66	0.903772	0.991103	1.05258	0.632	-1.04875	0.749	0.662828	0.853	-0.470885	1290.1	1117.5	1346.69	1222.59	1039.79	1127.43	1304.13	1128.96	1130.77	1088.61	1255.74	1185.66
AT1G07700_2	954.927	1018.54	900.923	1069.19	1.06662	1.18678	1.05994	0.773	0.667081	0.509	-1.27988	0.827	-0.546551	973.348	858.274	1042.36	1065.36	927.497	1069.37	840.36	952.227	913.811	1009.28	1080.11	1121.22
AT1G07700_3	46.293	44.126	38.423	38.462	0.953179	1.00102	1.20483	0.943	-0.194338	0.577	1.09497	0.633	-1.08235	34.768	62.063	45.976	36.087	33.03	72.08	41.028	43.358	31.888	43.022	41.916	31.552
AT1G07705_1	33.056	24.748	29.988	65.474	0.748671	2.1833	1.10231	0.437	-1.6442	0.0209	-6.97432	0.8	-0.625158	37.996	29.091	32.679	21.594	19.643	35.736	40.175	26.365	25.461	62.539	64.215	69.89
AT1G07705_2	1092.03	1083.94	1063.88	1006.47	0.992601	0.946042	1.02646	0.981	-0.0695336	0.694	0.790876	0.945	-0.194293	970.922	1225.95	1094.06	1201.16	960.859	1103.47	1232.05	1137.37	859.299	1021.35	1117.63	893.172
AT1G07710_1	2201.67	2738.93	1829.16	2908.41	1.24402	1.59002	1.20365	0.434	1.65263	0.326	-1.9194	0.621	-1.11864	1812.69	2826.52	2082.95	2942.07	2679.87	2605.99	1507.12	2316.8	1752.76	2504.34	2861.63	3432.9
AT1G07720_1	8903.67	10718.4	7782.93	9620.92	1.20381	1.23616	1.144	0.437	1.64435	0.722	-0.725419	0.744	-0.782516	8035.16	9913.56	8861.02	9540.52	12646.1	10206.1	5644.51	10597.7	7881.22	8838.23	8933.38	11279
AT1G07725_1	32.022	41.024	49.838	43.055	1.28111	0.863911	0.64253	0.507	1.41	0.374	-1.72898	0.336	2.07832	21.891	39.671	37.812	36.51	45.213	41.825	46.244	68.723	38.951	40.181	47.542	41.782
AT1G07728_1	347.01	326.094	302.276	351.201	0.939727	1.16186	1.14799	0.788	-0.623987	0.958	-0.133122	0.701	-0.898215	368.768	305.54	370.854	299.436	327.407	353.703	235.084	298.342	393.798	333.389	360.487	360.435
AT1G07730_2	119.473	104.704	102.48	93.633	0.876377	0.913673	1.16583	0.562	-1.24299	0.23	2.41714	0.554	-1.30654	120.006	103.883	136.795	114.978	100.983	98.861	105.239	92.868	110.121	97.919	97.202	86.247
AT1G07740_1	139.141	131.467	139.742	111.188	0.944849	0.795669	0.995701	0.855	-0.44485	0.311	1.98183	0.991	0.036133	133.449	123.102	163.979	158.606	124.586	114.992	140.011	128.306	151.904	126.478	99.163	109.602
AT1G07745_1	414.85	367.359	408.807	467.841	0.885523	1.14441	1.01478	0.847	-0.465407	0.821	-0.485319	0.986	-0.0537666	490.665	231.578	628.332	329.438	451.701	333.156	403.301	311.112	544.513	466.839	448.583	488.973
AT1G07745_2	20.334	14.735	14.533	20.855	0.724647	1.43503	1.39918	0.467	-1.53753	0.963	-0.117435	0.453	-1.6132	20.126	13.404	31.166	14.075	16.102	14.116	15.002	13.354	15.321	19.288	24.704	19.035
AT1G07747_1	175.463	102.254	233.448	213.319	0.58277	0.913776	0.751614	0.113	-3.58324	0.513	-1.2677	0.58	1.23372	154.742	147.355	236.91	116.211	98.464	93.437	325.517	265.351	147.291	180.348	226.911	237.205
AT1G07750_1	19351.7	19619.4	11001.9	18010.9	1.01384	1.63708	1.75894	0.966	0.121024	0.703	0.769859	0.105	-3.89941	18724.6	22241.6	17401.1	17619.6	22759.1	18832.5	8576.42	13092.9	11859.2	18232.2	17363.6	18455.6
AT1G07760_1	51.907	59.353	47.218	96.62	1.14345	2.04624	1.0993	0.886	0.358594	0.486	-1.35298	0.93	-0.244562	58.199	23.597	101.835	71.465	40.817	71.68	43.272	77.013	31.591	47.069	107.392	178.437
AT1G07770_1	27575.6	24905.5	27370.7	26614.7	0.903174	0.972378	1.00748	0.579	-1.19718	0.833	0.45452	0.98	-0.0763877	27693.8	26449.3	28627.1	26391.2	23149.5	25286.4	27047.2	28927.5	26207.6	27789.4	26999.6	25126.4
AT1G07770_2	24963.6	23285.6	24730	23666.7	0.932783	0.957002	1.00945	0.726	-0.791748	0.762	0.630054	0.975	-0.0932231	26343.9	22586.7	26145	23577.6	23793.3	22506.7	24619.7	24731.3	24839.5	24254.8	24312.8	22479.1
AT1G07780_1	2200.45	2178.46	1970.99	2115.23	0.990006	1.07318	1.11642	0.971	-0.105269	0.819	0.488343	0.689	-0.93355	2062.48	2181.38	2368.18	2305.46	1937.83	2314.07	2023.25	2256.86	1676.87	2171.77	2158.36	2018.99
AT1G07780_2	4719.53	4736.74	4303.83	4610.93	1.00365	1.07135	1.09659	0.99	0.0375912	0.913	0.254335	0.764	-0.728285	4285.1	4711.51	5206.87	4874.16	4313.46	5054.9	4956.74	4517.13	3560.47	5027.85	4345.77	4486.6
AT1G07780_3	4582.6	4906.03	4086.51	4507.95	1.07058	1.10313	1.1214	0.749	0.731017	0.935	0.19508	0.667	-0.990574	4313.94	4505.27	4951.56	5115.27	4421.82	5220.62	4559.47	4288.16	3490.38	4764.58	4577.76	4200.08
AT1G07780_4	2676.08	2976.18	2556.55	2685.08	1.11214	1.05027	1.04675	0.65	0.99832	0.987	-0.0415329	0.891	-0.366916	2515.49	2870.39	2654.19	2925.52	2593.99	3473.82	2997.85	2639.34	2111.83	2656.93	2820.77	2582.98
AT1G07790_1	14154.2	12078.6	12767.5	12272.5	0.853359	0.961229	1.10861	0.378	-1.85965	0.36	1.78256	0.683	-0.949077	13923.8	14948.9	13623.5	12844.7	11344.4	12093.4	11862	14623	11998.3	12244	11586.9	13028.8
AT1G07795_1	2588.5	2319.48	1883.71	2023.4	0.896073	1.07415	1.37415	0.57	-1.2215	0.194	2.66927	0.442	-1.65458	2464.55	2721.25	2586.06	2522.99	2119.03	2334.11	1744.24	2855.12	1342.19	1782.03	2075.05	2240.27
AT1G07800_1	12.556	14.323	15.926	12.034	1.14071	0.755599	0.788398	0.443	1.61913	0.861	0.388402	0.536	1.36331	12.893	12.932	11.872	13.913	14.605	14.46	22.54	11.539	15.531	13.081	13.527	9.848
AT1G07810_1	5638.21	5741.68	5268.8	5521.83	1.01835	1.04802	1.07011	0.95	0.172789	0.933	0.199473	0.822	-0.565192	5602.33	6481.47	4936.07	5448.4	5530.5	6281.8	4674.58	5723.23	5467.01	5865.75	4944.63	5804.85
AT1G07820_1	1743.08	1752.67	1552.14	1862.07	1.00551	1.19968	1.12302	0.986	0.0546031	0.752	-0.655253	0.701	-0.899251	1548.15	1884.12	1815.63	1771.15	1585.5	1917.26	1454.42	1894.48	1357.1	2076.48	1881.15	1652.86
AT1G07820_2	27151.1	25604.5	27774.1	27655.6	0.943036	0.995732	0.977571	0.794	-0.607163	0.934	-0.19796	0.942	0.203848	29012	23496.2	29362.2	25069.2	25542	26215.3	29756.9	26834.5	26831.1	28608.7	26931.8	27452.6
AT1G07830_1	9247.83	8519.33	9242.33	8331.86	0.921225	0.901489	1.0006	0.71	-0.833875	0.538	1.19833	0.999	-0.00512631	9739.55	8189.74	9915.41	9198.45	7810.3	8606.65	10174.3	8098.74	9581.27	8235.02	8506.47	8256.8
AT1G07840_1	578.138	715.483	443.467	604.108	1.23756	1.36224	1.30368	0.271	2.33818	0.794	-0.552046	0.303	-2.22412	607.641	563.141	564.716	799.437	668.19	685.667	367.136	496.992	477.978	570.172	601.537	642.8
AT1G07840_2	26.953	28.512	19.394	20.41	1.05782	1.05243	1.38981	0.907	0.296766	0.197	2.64515	0.135	-3.44393	26.544	27.912	26.43	40.477	30.065	19.046	19.546	19.964	18.693	22.249	22.66	16.865
AT1G07840_3	44.473	36.394	35.843	70.798	0.818346	1.97522	1.24076	0.398	-1.78815	0.0658	-4.46866	0.364	-1.96166	41.77	51.183	41.143	39.38	31.299	39.11	37.945	35.569	34.118	66.871	80.474	65.942
AT1G07850_1	21.006	24.564	22.795	21.031	1.16935	0.922632	0.921531	0.72	0.806698	0.998	-0.00694376	0.906	0.316853	23.672	17.356	22.562	33.932	25.979	16.813	41.588	18.39	15.487	16.074	29.084	19.899
AT1G07860_1	21.33	48.375	69.998	39.296	2.26795	0.561383	0.30472	0.181	2.92053	0.0994	-3.73754	0.0387	7.51194	17.532	24.433	22.654	26.08	79.679	54.476	78.206	53.333	82.229	29.335	41.17	50.243
AT1G07870_1	4012.38	5231.76	3481.45	4498.92	1.3039	1.29226	1.1525	0.251	2.44119	0.572	-1.10603	0.62	-1.12024	3594.88	4709.3	3815.63	4879.84	5793.98	5064.77	2975.21	3803.93	3728.47	4161.55	4474.43	4890.28
AT1G07880_1	201.18	180.793	192.138	216.881	0.898662	1.12878	1.04706	0.808	-0.568434	0.847	-0.421093	0.932	-0.238913	204.077	142.168	280.645	166.976	162.212	218.175	237.823	170.098	175.341	196.741	210.492	246.339
AT1G07880_2	69.393	71.866	68.194	95.134	1.03564	1.39504	1.01758	0.962	0.134111	0.543	-1.18454	0.982	-0.06942	76.454	39.754	109.941	77.14	57.909	83.09	80.352	65.568	60.194	123.614	86.593	80.437
AT1G07885_1	19.356	16.093	15.683	16.862	0.831435	1.07511	1.23418	0.632	-1.04775	0.379	1.70671	0.532	-1.37428	19.077	20.491	18.552	12.109	14.571	23.622	14	21.447	12.849	18.105	16.329	16.215
AT1G07890_1	40732.1	37264.9	35914.2	41637.2	0.914877	1.15935	1.13415	0.632	-1.04777	0.895	-0.301217	0.587	-1.21208	40777.5	40049.2	41380.6	36375.7	35090.8	40540.9	31903	37941.9	38268.9	40862.6	42254.9	41806.3
AT1G07890_2	41919.3	41474.1	35150.4	38524.1	0.989379	1.09598	1.19257	0.963	-0.130546	0.558	1.14504	0.407	-1.78491	41271.1	43157.1	41356.5	39185.2	43458.9	41891.9	32605.6	37191.3	35814.3	39047.4	37545.5	38998.4
AT1G07890_3	43061.5	38844.1	39498.3	43085.1	0.90206	1.09081	1.09021	0.552	-1.27417	0.998	-0.00741674	0.702	-0.893826	42661.4	42578	43958.8	38769.5	37037.5	40817.1	38216.9	41984.1	38405.5	43934.1	41639.4	43719.5
AT1G07890_4	41980.8	40461.7	36213.7	38814.4	0.963813	1.07182	1.15925	0.848	-0.462084	0.617	0.988729	0.488	-1.50935	41861.4	41218.6	42879.1	41263.5	41427.9	38750	33852.5	38407.2	36527	38787.8	41629.2	36214.8
AT1G07890_6	1133.67	835.842	641.082	952.177	0.737291	1.48527	1.76837	0.421	-1.69824	0.647	0.909101	0.23	-2.6396	991.532	928.846	1582	826.902	683.187	1033.66	831.116	728.108	435.394	717.063	1000.29	1203.57
AT1G07890_8	134.716	167.362	74.53	115.566	1.24233	1.5506	1.80754	0.461	1.55739	0.59	1.05978	0.0876	-4.21866	115.649	127.238	166.148	201.615	162.321	143.243	88.714	68.121	68.504	100.166	105.784	145.665
AT1G07900_1	32.532	48.028	50.618	116.612	1.4763	2.30374	0.642698	0.327	2.07576	0.0164	-7.89145	0.279	2.34414	34.582	26.888	37.029	40.858	70.744	38.327	57.631	34.511	65.209	94.284	106.366	158.12
AT1G07901_1	34.076	24.772	37.652	27.78	0.726961	0.737804	0.905008	0.298	-2.20727	0.638	0.934552	0.834	0.526219	35.822	27.151	40.681	23.504	21.549	30.013	32.027	54.367	30.656	27.648	41.723	18.585
AT1G07910_1	763.069	742.97	724.714	788.241	0.973659	1.08766	1.05292	0.898	-0.323454	0.845	-0.427398	0.832	-0.530388	802.901	741.12	746.692	734.024	715.493	780.903	756.784	723.091	695.561	779.276	772.742	813.3
AT1G07920_1	37173.4	37643.6	38173.1	35003.8	1.01265	0.916975	0.973812	0.955	0.155618	0.69	0.80211	0.921	0.272945	37784.9	37396.6	36353.6	39701.3	36926.1	36385.9	37850.1	40593.1	36203.6	36567.2	33798.6	34701.9
AT1G07930_1	33729.1	33857.8	30902.2	31222.1	1.00382	1.01035	1.09148	0.988	0.046329	0.634	0.944966	0.713	-0.866629	31948.6	35996.3	33365.9	33636.4	33678.8	34261.8	32862.8	31030.8	28938.2	30470.2	33398.2	29908
AT1G07930_2	21253.1	22455.1	22499.5	22033.4	1.05656	0.979281	0.944602	0.801	0.588194	0.868	-0.370523	0.832	0.531683	19250.9	24079.5	20709.4	22929.9	22091.1	22352.5	21514.9	23075.3	22942.1	23041.6	23299.6	19924.1
AT1G07940_1	36139.9	36068.4	33392.9	34188.9	0.998021	1.02384	1.08226	0.994	-0.0237451	0.745	0.672085	0.741	-0.789796	35124.9	38966.6	34486.9	36653.8	36268.6	35296.3	33490.4	35014.2	31754.1	34047.1	36334.9	32303.6
AT1G07950_1	1453.78	1458.98	1647.61	1424.87	1.00358	0.864808	0.882358	0.992	0.0302955	0.94	0.180553	0.627	1.09825	1334.64	1629.38	1412.9	1680.94	1214.07	1521.78	1763.87	1745.49	1452.71	1564.51	1552.94	1190.67
AT1G07960_1	7825.22	7975.33	7420.38	7973.05	1.01918	1.07448	1.05456	0.941	0.200296	0.927	-0.216514	0.846	-0.491505	7244.41	7551.11	8759.41	8560.4	7472.83	7929.89	7545.07	7918.45	6838.73	7686.59	8116.6	8123.91
AT1G07960_2	37.207	28.305	31.583	44.904	0.760747	1.42178	1.17808	0.515	-1.38316	0.633	-0.948053	0.778	-0.684947	42.903	24.194	49.62	26.122	32.826	26.446	32.077	22.395	43.852	41.979	40.645	53.064
AT1G07960_3	7557.55	7314.27	7721.34	7949.24	0.96781	1.02952	0.978787	0.875	-0.390203	0.758	-0.642039	0.941	0.209121	7548.05	7145.43	8003.51	7676.42	7075.21	7204.71	8287.57	7825.12	7098.39	7607.87	8214.47	8037.75
AT1G07970_1	1354.44	1450.19	1033.2	1183.01	1.07069	1.145	1.31092	0.713	0.828466	0.419	1.56393	0.353	-2.00737	1362.21	1420.88	1283.75	1426.71	1414.03	1511.75	813.226	1245.3	1089.09	1302.42	1084.43	1172.23
AT1G07980_1	3670.79	3816.67	3298.81	3545.3	1.03974	1.07472	1.11276	0.868	0.408826	0.852	0.410546	0.667	-0.990348	3446.87	4073.86	3522.49	4150.61	3521.18	3804.11	3163.91	3634.14	3122.09	3427.24	3682.11	3531.15
AT1G07985_1	12.663	22.42	15.668	18.125	1.77051	1.15678	0.808189	0.421	1.70042	0.455	-1.44616	0.653	1.02665	15.45	14.87	8.838	17.688	46.735	13.632	19.158	11.228	17.882	26.668	19.225	11.614
AT1G07990_1	614.773	756.147	526.19	783.409	1.22996	1.48883	1.16835	0.554	1.26739	0.42	-1.56017	0.683	-0.948736	571.45	833.756	487.671	752.282	886.515	648.263	457.987	522.324	609.023	818.431	679.809	864.167
AT1G08000_1	593.854	556.717	298.524	572.359	0.937463	1.9173	1.9893	0.828	-0.512067	0.902	0.284209	0.0781	-4.45365	579.134	728.117	496.661	565.783	612.958	497.533	264.208	265.45	379.323	601.026	489.416	637.433
AT1G08000_2	76.959	67.968	55.566	82.165	0.883172	1.4787	1.38501	0.658	-0.976102	0.841	-0.436569	0.418	-1.73874	87.525	66.69	78.089	55.495	75.993	74.454	39.493	54.861	79.182	81.325	64.005	106.568
AT1G08005_1	58.757	55.617	62.989	44.606	0.94657	0.708159	0.932803	0.765	-0.686433	0.252	2.28926	0.787	0.661628	60.476	56.181	59.703	54.666	56.913	55.297	56.375	64.101	69.16	46.722	53.472	35.526
AT1G08010_1	522.498	546.919	368.282	482.946	1.04674	1.31135	1.41874	0.891	0.344701	0.771	0.610626	0.242	-2.55884	444.148	679.393	472.721	522.307	535.716	584.666	367.89	366.915	370.049	512.114	466.531	471.464
AT1G08010_2	846.59	870.189	708.795	746.923	1.02788	1.05379	1.19441	0.952	0.165836	0.711	0.749968	0.686	-0.94029	810.058	1188.42	630.279	894.508	822.6	895.505	568.542	846.034	740.308	778.253	674.453	793.879
AT1G08030_1	726.65	765.828	643.914	874.496	1.05392	1.35809	1.12849	0.806	0.577548	0.313	-1.9738	0.678	-0.961445	651.904	772.471	761.92	769.585	800.213	729.343	531.924	733.154	684.605	971.718	841.721	817.647
AT1G08035_1	181.27	127.647	168.108	129.485	0.704184	0.770247	1.07829	0.0796	-4.10383	0.15	3.07754	0.798	-0.632091	192.736	173.665	177.952	119.341	132.339	131.692	194.424	141.307	172.924	118.729	157.913	115.793
AT1G08040_1	1505.86	1509.79	1330.52	1737.63	1.00261	1.30598	1.13178	0.993	0.0257513	0.406	-1.61037	0.658	-1.01513	1361.13	1646.02	1524.12	1574.86	1634.73	1336.78	1122.8	1389.43	1509.82	1835.01	1622.73	1761.93
AT1G08050_1	334.855	373.983	264.433	262.705	1.11685	0.993466	1.26631	0.809	0.566832	0.394	1.65453	0.491	-1.49968	305.563	442.166	277.897	286.092	524.141	348.821	248.211	235.424	316.428	292.964	225.231	274.767
AT1G08060_1	341.693	462.167	408.223	480.22	1.35258	1.17637	0.837026	0.357	1.94806	0.263	-2.22612	0.627	1.09651	297.962	476.952	280.721	434.687	466.048	487.294	385.188	455.205	387.984	513.877	456.6	471.982
AT1G08065_1	742.078	898.564	775.589	432.104	1.21088	0.55713	0.956793	0.275	2.31845	0.072	4.30618	0.863	0.445633	765.378	762.592	700.134	938.333	874.286	884.376	779.255	818.338	731.615	539.327	431.152	346.962
AT1G08070_1	62.417	60.944	61.518	59.268	0.976403	0.963419	1.01461	0.952	-0.168615	0.856	0.398876	0.977	-0.0890278	50.633	79.209	60.631	70.344	59.435	54.141	51.927	77.682	57.716	62.384	61.401	54.351
AT1G08080_1	21.508	22.585	23.283	16.983	1.05005	0.729427	0.923775	0.973	0.0973936	0.382	1.69857	0.871	0.424151	17.756	23.263	24.089	77.455	10.415	14.28	29.569	26.829	15.911	20.029	18.027	13.567
AT1G08090_1	18.014	11.389	68.029	13.785	0.632246	0.202635	0.264793	0.379	-1.8561	0.574	1.10172	0.125	3.57637	31.126	11.993	15.658	10.884	13.583	9.993	70.876	34.268	129.63	14.409	11.838	15.358
AT1G08100_1	17.732	20.285	15.041	14.232	1.14398	0.946199	1.1789	0.779	0.651887	0.464	1.4192	0.61	-1.14706	23.047	14.324	16.889	30.132	15.937	17.381	16.148	14.9	14.143	17.513	13.113	12.552
AT1G08105_1	7.742	7.091	8.404	8.356	0.915977	0.994202	0.921155	0.677	-0.926188	0.648	-0.906028	0.794	0.643895	8.284	6.955	8.054	7.661	6.589	7.064	10.219	7.256	8.006	8.248	8.53	8.292
AT1G08110_1	7544.11	7083.74	7140.02	7288.99	0.938977	1.02086	1.0566	0.748	-0.733028	0.852	0.410701	0.827	-0.544475	7347.91	7153.1	8168.94	7067.3	7399.45	6797.28	6870.02	6978.82	7592.03	6881.96	7783.39	7229.72
AT1G08110_2	8.288	8.653	8.019	11.321	1.04411	1.41177	1.03348	0.893	0.337506	0.224	-2.4546	0.94	-0.212374	10.251	6.67	8.326	8.368	8.31	9.318	6.464	8.866	8.999	10.991	10.623	12.427
AT1G08110_3	8175.04	7795.6	7674.28	7771.39	0.953585	1.01265	1.06525	0.825	-0.522301	0.751	0.657484	0.802	-0.621108	8096.64	8018.98	8414.84	7067.01	8667.37	7734.38	7108.35	7517.27	8458.32	8043.38	7985.57	7307.22
AT1G08110_4	9208.94	9545.17	8503.82	9554.93	1.03651	1.1236	1.08292	0.861	0.427821	0.825	-0.475975	0.754	-0.75394	9214.86	9205.9	9206.06	8860.97	10204.4	9617.98	7486.17	9291.97	8840.45	9183.17	10264.4	9254.57
AT1G08115_1	2748.93	2605.84	3364.01	1347.31	0.947949	0.400506	0.817157	0.878	-0.378787	0.0741	4.25595	0.564	1.27624	3554.28	2532.54	2307.72	2801.05	2252.36	2804.7	3286.33	2828.18	4095.95	1532.41	1568.07	1017.79
AT1G08120_1	59.394	67.112	58.05	73.869	1.12996	1.27251	1.02314	0.62	1.08117	0.274	-2.1651	0.958	-0.151062	55.027	61.254	62.16	56.037	68.891	78.301	58.599	75.39	44.28	80.212	62.866	79.935
AT1G08125_1	2307.43	2380.93	2282.72	2360.16	1.03186	1.03392	1.01082	0.883	0.364974	0.906	-0.273329	0.973	-0.0993522	2461.27	2298.29	2171.79	2531.37	2299.94	2318.3	2318.59	2032.31	2524.32	2497.48	2205.52	2386.76
AT1G08130_1	4486.82	4318.75	4660.45	4446.38	0.962541	0.954068	0.962745	0.881	-0.371455	0.97	0.0934978	0.908	0.312331	4709.94	3868.6	4957.32	4688.04	4162.45	4127.94	5323.65	4535.95	4191.84	4204.25	4451.92	4696.61
AT1G08135_1	17.138	17.918	16.082	14.148	1.04548	0.879756	1.06565	0.862	0.425187	0.314	1.97131	0.861	-0.450292	16.34	19.18	16.062	20.272	17.801	15.941	14.009	20.804	14.272	12.745	14.135	15.721
AT1G08140_1	40.452	48.87	130.409	83.27	1.20811	0.638531	0.310191	0.608	1.11646	0.0482	-5.04909	0.0361	7.31024	36.223	47.444	38.516	37.688	67.887	45.618	127.702	171.458	101.29	64.518	88.138	101.538
AT1G08150_1	25.661	36.943	39.333	43.685	1.43967	1.11064	0.652394	0.484	1.48018	0.103	-3.66768	0.402	1.80157	24.212	29.407	23.732	22.225	37.471	60.543	24.171	64.087	39.285	33.681	44.595	55.505
AT1G08160_1	302.899	105.759	583.632	816.873	0.349155	1.39964	0.518989	0.0594	-4.58356	0.0664	-4.44673	0.0745	4.55291	290.641	341.484	280.005	62.879	153.68	122.412	538.997	755.716	488.06	509.292	852.595	1255.32
AT1G08165_1	284.555	370.782	289.846	158.1	1.30302	0.545463	0.981748	0.412	1.73608	0.121	3.41686	0.972	0.105689	251.894	242.497	377.205	346.645	332.389	442.408	374.583	274.502	236.814	123.137	199.261	161.059
AT1G08170_1	28.729	33.873	39.238	27.536	1.17905	0.701779	0.732182	0.792	0.613865	0.952	0.151166	0.65	1.03731	23.288	54.101	18.82	32.506	37.691	31.722	28.69	57.037	36.917	21.84	32.954	29.011
AT1G08180_1	2766.65	2995.47	3064.53	2833.11	1.08271	0.924483	0.902795	0.7	0.862788	0.914	-0.252503	0.675	0.970147	2494.89	2987.05	2841.62	3023.12	3160.63	2812.97	3125.34	3222.07	2858	3067.29	2905.7	2551.43
AT1G08190_1	1073.5	898.47	970.634	885.088	0.836952	0.911865	1.10598	0.336	-2.03216	0.324	1.929	0.747	-0.775233	1080.42	1133.51	1010.16	958.249	834.886	906.579	904.807	1215.69	831.359	796.803	837.426	1039.11
AT1G08200_1	5273.55	4444.77	5090.17	5114.68	0.842842	1.00482	1.03603	0.352	-1.9686	0.895	0.301189	0.895	-0.353866	4941.83	5709.19	5198.13	4541.16	4213.38	4589.34	4891.48	5141.28	5244.27	5929.67	4497.53	5017.08
AT1G08210_1	2469.97	2162.97	2036.96	2227.46	0.875708	1.09352	1.21258	0.621	-1.07919	0.615	0.993506	0.481	-1.53091	2423.79	2162.04	2875.52	2015.68	2581.19	1944.96	1778.97	2057.61	2308.96	2436.87	2080.6	2179.77
AT1G08220_1	1537.64	1749.2	1521.86	1426.9	1.13759	0.937602	1.01037	0.689	0.889956	0.724	0.721006	0.981	-0.0723823	1362.42	1503.14	1775.23	1997.68	1334.6	2007.44	1921.23	1427.12	1285.53	1444.92	1557.66	1290.8
AT1G08220_2	790.298	865.14	506.496	697.45	1.0947	1.37701	1.56032	0.716	0.817516	0.479	1.37568	0.0992	-3.99813	708.314	783.653	889.248	852.987	764.048	993.563	484.683	555.012	483.024	728.817	694.562	670.207
AT1G08230_2	76.08	92.037	139.691	199.468	1.20973	1.42792	0.544629	0.775	0.662	0.0799	-4.11082	0.247	2.53081	107.014	44.515	92.441	64.98	140.2	85.577	127.111	122.481	175.088	217.775	215.407	169.18
AT1G08250_1	337.387	341.948	213.186	373.445	1.01352	1.75174	1.5826	0.973	0.0976839	0.725	-0.718373	0.34	-2.06146	279.816	440.002	311.932	336.459	373.964	317.775	134.679	282.299	254.839	336.171	361.064	429.078
AT1G08260_1	23.173	21.28	31.144	18.376	0.918296	0.590033	0.744061	0.866	-0.415743	0.508	1.28248	0.532	1.37368	20.103	34.017	18.196	27.361	21.178	16.629	42.808	23.993	29.411	21.567	17.51	16.43
AT1G08260_2	513.03	455.648	407.486	613.426	0.888151	1.50539	1.25901	0.581	-1.19059	0.295	-2.05948	0.501	-1.4678	469.819	506.949	566.934	504.459	412.326	454.801	312.485	540.497	400.604	648.139	592.366	601.212
AT1G08270_1	133.313	169.936	188.174	161.835	1.27472	0.860026	0.708457	0.247	2.46218	0.335	-1.88444	0.194	2.88945	124.643	139.43	136.331	152.623	166.038	193.657	226.279	172.746	170.462	167.3	184.438	137.363
AT1G08270_2	87.898	122.452	124.9	149.082	1.39312	1.19361	0.703746	0.327	2.07327	0.123	-3.38511	0.332	2.09661	85.927	67.594	116.922	116.371	143.474	109.971	115.242	112.017	150.936	168.882	151.035	129.902
AT1G08280_1	1435.52	1748.05	1153.22	1333.11	1.21771	1.15599	1.24479	0.488	1.46997	0.726	0.715058	0.418	-1.74101	1277.52	1715.4	1349.88	2159.51	1581.63	1563.87	1062.77	1313.24	1098.89	1339.34	1270.31	1392.52
AT1G08290_1	80.331	146.811	96.42	137.049	1.82757	1.42137	0.833135	0.0592	4.59163	0.0748	-4.23481	0.626	1.10038	67.979	90.626	84.145	125.124	141.762	178.39	102.5	122.868	71.178	113.325	158.417	143.383
AT1G08300_1	65.589	50.259	76.938	62.512	0.766273	0.812498	0.852494	0.502	-1.42414	0.912	0.25779	0.764	0.728658	71.737	44.76	87.876	57.859	50.591	43.372	99.837	55.673	81.939	73.723	54.53	60.765
AT1G08310_1	95.142	137.311	252.906	154.35	1.44323	0.610304	0.376195	0.556	1.26059	0.0857	-3.98281	0.0701	4.67136	104.669	104.586	78.673	74.354	244.45	142.437	308.917	159.824	327.637	170.802	163.331	131.812
AT1G08315_1	1058.1	1034.49	1031.45	1283.32	0.977683	1.24419	1.02584	0.965	-0.122748	0.317	-1.95306	0.972	-0.10471	1118.8	1105.39	957.889	1048.17	1468.71	719.131	1070.08	608.188	1686.13	1323.98	1123.03	1421.44
AT1G08320_1	55.868	64.229	147.723	84.296	1.14965	0.570638	0.378195	0.867	0.412389	0.206	-2.58538	0.0755	4.52146	77.95	48.262	46.352	36.663	133.972	53.944	157.362	102.372	200.107	94.923	75.037	84.097
AT1G08320_2	9.582	9.634	11.657	9.056	1.00545	0.776873	0.821988	0.985	0.0582836	0.742	0.678946	0.472	1.55549	10.433	9.029	9.34	10.639	9.179	9.157	9.936	11.268	14.15	9.424	9.211	8.556
AT1G08340_1	59.594	116.469	69.645	69.552	1.95439	0.998669	0.855678	0.15	3.1816	0.618	-0.985937	0.769	0.712733	67.888	42.137	73.984	165.067	92.506	103.467	89.466	47.319	79.795	67.712	73.082	67.993
AT1G08350_1	1411.64	1277.16	985.443	1290.51	0.904734	1.30957	1.43249	0.614	-1.0965	0.6	1.03474	0.243	-2.55556	1300.62	1571.99	1375.85	1342.56	1253.96	1237.42	854.425	1271.81	880.638	1329.79	1230.83	1313.11
AT1G08360_1	23381.4	25521.4	23486.1	25193.7	1.09152	1.07271	0.995544	0.698	0.867472	0.671	-0.850052	0.989	0.0441116	21936.9	24269.1	24009.6	25196.3	22528.9	29284.5	22118.4	25358.1	23097.2	27074.5	26115.3	22616.3
AT1G08370_1	3340	3985.2	3361.77	3742.34	1.19317	1.11321	0.993526	0.562	1.24236	0.689	-0.804971	0.99	0.0407905	3041.47	4479.33	2734.92	4165.08	3947.06	3849.94	2894.05	3854.64	3405.76	3825.69	3482.44	3934.03
AT1G08380_1	15256.2	6986.19	14811.2	16066.5	0.457925	1.08475	1.03005	0.0187	-6.79883	0.813	-0.503066	0.921	-0.271924	16046.5	13215.7	16744.3	5982.8	7308.69	7797.88	14437.9	14893.2	15110.4	14896	15458.1	18010.9
AT1G08390_1	2849.86	2561.54	2903.59	2263.99	0.89883	0.779721	0.981498	0.676	-0.9286	0.284	2.11549	0.964	0.131904	3108.96	2326.89	3199.48	2693.59	2387.52	2613.53	3531.6	2664	2601.94	2264.54	2190.4	2339.46
AT1G08400_1	459.929	518.865	474.923	414.044	1.12814	0.871814	0.96843	0.582	1.18693	0.557	1.14707	0.927	0.254495	417.337	525.036	444.015	554.896	472.805	532.436	479.993	550.989	405.034	413.591	399.378	429.72
AT1G08410_1	223.891	349.26	308.987	291.953	1.55995	0.944872	0.724599	0.172	2.99886	0.317	-1.95391	0.347	2.03141	207.108	294.175	184.208	406.512	334.394	313.41	272.221	373.004	290.526	316.108	283.602	277.584
AT1G08420_1	1788.02	1937.78	1464.69	1441.26	1.08375	0.983999	1.22075	0.705	0.851554	0.238	2.37541	0.481	-1.5296	1735.93	2035.72	1617.59	1964.02	1896.33	1953.67	1245.76	1757.52	1435.17	1398.11	1447.34	1479.48
AT1G08430_1	59.558	119.179	43.138	28.36	2.00104	0.657418	1.38063	0.174	2.9855	0.0863	3.97104	0.448	-1.63272	42.542	74.026	67.085	84.913	180.211	110.623	50.553	50.319	31.559	36.84	23.138	26.76
AT1G08440_1	67.964	76.006	93.127	60.193	1.11833	0.646351	0.729792	0.712	0.830519	0.679	0.831465	0.39	1.85112	64.328	87.621	55.696	74.82	82.324	71.285	120.909	85.903	77.762	54.055	72.033	56.011
AT1G08450_1	399.518	466.466	527.518	557.35	1.16757	1.05655	0.757355	0.502	1.42352	0.129	-3.31085	0.405	1.79216	352.195	435.673	415.591	434.906	539.673	432.448	515.593	410.877	692.936	627.029	541.305	510.1
AT1G08450_2	1606.1	1762.23	1983.47	2014.72	1.09721	1.01576	0.809743	0.663	0.961427	0.183	-2.75878	0.426	1.71377	1746.2	1607.29	1476.15	1674.72	1966.83	1661.43	1932.35	1707.86	2364.49	2058.99	1976.54	2009.49
AT1G08460_1	1120.06	1250.22	1180.21	1131.14	1.11621	0.958416	0.949032	0.685	0.901231	0.967	-0.102801	0.858	0.456941	1174.98	1142.72	1046.54	1132	1571.77	1098.32	1070.98	1108.44	1384.8	1202.19	980.16	1228.22
AT1G08465_1	332.55	461.89	445.714	458.374	1.38893	1.0284	0.746106	0.353	1.96427	0.314	-1.97229	0.519	1.40975	269.327	480.645	284.098	498.141	445.028	444.503	449.315	589.083	334.536	456.53	470.294	448.56
AT1G08470_1	2464.65	2873.2	1821.99	2497.11	1.16576	1.37054	1.35272	0.428	1.67369	0.958	-0.130954	0.352	-2.01187	2338.34	2721.83	2352.33	3023.75	2939.33	2668.72	1404.97	2346.56	1834.6	2573.78	2175.55	2780.83
AT1G08480_1	14956.8	13066.8	12909.4	15162.5	0.873634	1.17452	1.15859	0.509	-1.40328	0.952	-0.149172	0.536	-1.36086	14477.5	13667.9	16909.1	13025.9	12306.2	13917.9	12184	13721.8	12868.3	14327.2	16062	15147.8
AT1G08490_1	3029.56	2963.09	2967.2	2865.42	0.97806	0.965699	1.02102	0.923	-0.250778	0.765	0.62446	0.948	-0.184076	3227.66	2783.28	3095.23	3089.81	2782.46	3026.03	3355.45	2616.35	2975.72	3042.89	2594.78	2979.73
AT1G08500_1	23.745	23.964	39.889	35.132	1.00922	0.880761	0.595281	0.988	0.0465522	0.336	-1.88034	0.241	2.56675	32.576	26.295	15.629	23.263	21.411	27.629	35.865	36.638	48.3	28.306	42.661	35.91
AT1G08510_1	3580.11	3615.18	3827.69	3938.06	1.0098	1.02884	0.935319	0.968	0.112872	0.602	-1.02984	0.786	0.664931	3727.9	3743.51	3288.1	3654.13	3742.97	3454.54	3728.81	3741.55	4019.65	4175.12	3492.31	4188.57
AT1G08520_1	1499.94	1039.88	1521.97	1656.13	0.693282	1.08815	0.985529	0.161	-3.08903	0.679	-0.830264	0.972	0.105713	1634.78	1206.06	1711.59	1034.79	1100.96	987.027	1728.17	1320.6	1544.75	1523.01	1811.38	1646.52
AT1G08530_1	2159.68	2241.79	1978.77	1944.06	1.03802	0.982458	1.09142	0.904	0.307673	0.537	1.20096	0.731	-0.81653	2122.01	1970.49	2409.06	2708.03	1897.49	2192.55	2012.13	2089.45	1842.9	1864.08	1952.2	2019.02
AT1G08540_1	644.114	576.862	506.804	732.42	0.895591	1.44518	1.27093	0.607	-1.1192	0.484	-1.35842	0.371	-1.9307	586.002	718.891	634.346	552.45	637.051	545.443	423.091	564.73	544.81	786.002	664.989	751.698
AT1G08550_1	671.938	626.019	670.349	794.298	0.931661	1.1849	1.00237	0.824	-0.524199	0.388	-1.67616	0.996	-0.0190209	749.754	651.562	621.032	569.857	807.821	532.943	613.026	607.981	808.227	867.526	696.494	829.373
AT1G08560_1	3293.52	1532.29	1687.81	1317.85	0.465242	0.780807	1.95136	0.0702	-4.29863	0.026	6.38169	0.0838	-4.30923	4309.36	2509.51	3303.55	1188.46	1842.06	1643.35	1660.9	1860.29	1556.13	1373.91	1272.98	1308.64
AT1G08570_1	2742.08	3483.56	3706.54	2783.37	1.27041	0.750936	0.739796	0.547	1.28909	0.97	-0.0943783	0.425	1.71676	3605.76	2493.28	2293.37	2803.91	4800.35	3140.75	4033.14	2818.06	4480.35	3481.76	2422.72	2556.3
AT1G08570_2	2766.35	3559.34	3778.47	2884	1.28666	0.763272	0.732134	0.535	1.32405	0.894	-0.303964	0.404	1.79311	3530.28	2291.52	2616.9	3098.74	5092.54	2857.53	3685.8	2967.59	4931.88	3335.93	2760.94	2604.43
AT1G08570_4	2668.03	3079.6	3455.37	2673.68	1.15426	0.773776	0.77214	0.672	0.940055	0.995	-0.0155508	0.462	1.58559	3226.95	2324.59	2531.82	2677.9	4037.68	2701.21	3549.97	2640.92	4400.51	3160.83	2773.47	2180.24
AT1G08580_1	9506.38	11588.7	9275.49	10039.4	1.21905	1.08236	1.02489	0.362	1.92378	0.764	-0.627727	0.937	-0.219019	9077.37	10691.8	8851.87	12457.2	10224	12219.8	8531.83	10356.7	9031.21	10117.3	10288.7	9720.73
AT1G08590_1	32.421	28.003	38.35	57.522	0.863728	1.49991	0.845384	0.726	-0.791841	0.144	-3.13295	0.763	0.730799	33.847	43.956	22.905	34.114	25.799	24.95	30.223	32.35	57.69	68.021	48.27	57.967
AT1G08600_1	3498.11	3653.14	3658.19	3528.52	1.04432	0.964554	0.956241	0.832	0.500664	0.966	-0.105594	0.88	0.39643	3702.63	3593.45	3217.2	3594.99	3835.8	3535.46	4070.17	3186.98	3774.05	3403.43	3488.4	3700.29
AT1G08610_1	260.758	421.777	259.327	286.326	1.6175	1.10411	1.00552	0.0891	3.93393	0.68	-0.827464	0.988	-0.0473447	235.18	293.733	256.663	516.488	385.757	376.594	227.673	279.149	274.406	341.535	254.751	269.793
AT1G08620_1	1880.75	2352.12	2268.28	2449.89	1.25063	1.08006	0.829149	0.513	1.38932	0.406	-1.60859	0.664	0.998499	1578.1	2689.26	1567.56	2415.1	2361.83	2281.35	1796.07	2706.04	2401.24	2595.97	2186.06	2591.07
AT1G08630_1	30.165	26.189	163.795	28.03	0.868216	0.171126	0.18416	0.766	-0.682832	0.873	0.359343	0.0402	6.49533	45.843	21.324	28.077	24.703	31.685	22.949	159.351	110.949	248.555	31.828	29.676	23.315
AT1G08630_2	5133.41	3600.54	10681.7	4071.56	0.701394	0.38117	0.480578	0.317	-2.11995	0.588	1.06541	0.125	3.58218	6968.82	3970.87	4888.46	3317.18	4334.82	3246.11	10569.3	7895.34	14605.3	5905.85	3885.96	2941.05
AT1G08630_3	789.191	605.896	1014.24	538.953	0.767744	0.531388	0.778113	0.587	-1.17339	0.399	1.63398	0.662	1.00578	1095.64	581.589	771.369	452.609	882.123	557.112	1098.47	638.967	1486.46	811.302	491.48	392.613
AT1G08640_1	1445.77	1382.12	1299.3	1359.49	0.95598	1.04633	1.11273	0.878	-0.379137	0.783	0.579408	0.692	-0.922559	1436.76	1242.95	1692.22	1579.58	1234.03	1354.49	1333.49	1307.29	1258.23	1302.77	1481.98	1301.43
AT1G08650_1	925.694	1032.37	901.077	768.952	1.11523	0.853369	1.02732	0.703	0.854834	0.257	2.26312	0.952	-0.169743	992.603	937.542	852.385	904.14	1314.92	925.474	833.978	709.774	1235.98	800.521	743.202	764.218
AT1G08660_1	2660.16	2500.08	1884.07	2704.01	0.939822	1.4352	1.41192	0.787	-0.629052	0.944	-0.169712	0.27	-2.39292	2649.64	2388.75	2974.17	2731.73	2430.91	2353.18	1462.11	2270.6	2014.53	2880.65	2445.94	2806.01
AT1G08660_2	2576.52	2393.15	1798.44	2772.51	0.92883	1.54162	1.43264	0.734	-0.76985	0.693	-0.794671	0.247	-2.52735	2315.2	2633.59	2805.19	2608	2341.55	2244.39	1386.84	2102.89	1994.54	3000	2555.43	2779.95
AT1G08670_1	6.958	7.951	7.257	7.699	1.14264	1.06088	0.95884	0.675	0.931034	0.78	-0.58883	0.915	0.289468	9.205	5.757	6.358	8.889	7.522	7.517	6.759	7.684	7.359	7.115	6.378	10.057
AT1G08680_1	490.711	561.643	530.724	521.073	1.14455	0.981817	0.924607	0.605	1.1249	0.756	-0.64663	0.775	0.695602	484.038	520.689	468.834	561.825	682.356	462.136	457.997	595.834	547.794	523.177	462.717	584.43
AT1G08695_1	73.33	54.42	79.862	93.814	0.742125	1.17471	0.918217	0.488	-1.46991	0.525	-1.23388	0.888	0.376342	57.175	69.605	99.085	46.483	77.369	44.815	124.639	64.166	63.688	77.295	132.616	80.549
AT1G08700_1	2152.65	1994.58	1298.17	1747.14	0.926568	1.34585	1.65822	0.753	-0.716404	0.337	1.87795	0.161	-3.17814	1900.7	2375.24	2209.54	2193.01	2058.92	1757.42	984.253	1701.84	1306.09	1735.88	1512.91	2030.75
AT1G08710_1	648.617	815.526	831.964	867.164	1.25733	1.04231	0.779622	0.613	1.10163	0.522	-1.24182	0.523	1.40115	445.155	840.351	729.447	818.12	625.609	1059.73	911.571	843.264	749.133	966.631	1160.7	581.198
AT1G08710_2	37.235	44.056	38.559	58.604	1.1832	1.51985	0.965664	0.439	1.63522	0.136	-3.23041	0.951	0.171321	33.131	36.916	42.209	46.908	39.888	45.703	26.316	37.317	58.377	61.601	72.067	45.337
AT1G08720_1	353.998	383.101	376.395	361.189	1.08221	0.959603	0.940496	0.782	0.641936	0.93	-0.20844	0.822	0.563471	349.724	328.517	386.116	373.192	470.871	319.968	363.687	348.355	420.901	361.683	321.703	404.968
AT1G08730_1	44.88	39.814	45.386	41.135	0.88711	0.906337	0.988863	0.769	-0.675881	0.734	0.695797	0.985	0.0585871	41.839	39.804	54.283	28.042	50.349	44.699	64.512	32.307	44.857	43.381	46.286	34.664
AT1G08735_1	136.307	97.504	135.567	78.579	0.715327	0.57963	1.00546	0.313	-2.1371	0.134	3.25574	0.992	-0.0348293	184.065	110.805	124.172	109.795	100.896	83.678	152.798	122.765	132.821	97.012	77.854	64.24
AT1G08740_1	16.171	12.899	18.935	10.081	0.797676	0.532428	0.854036	0.511	-1.39711	0.119	3.43798	0.733	0.81287	19.098	12.222	18.116	10.681	15.806	12.713	26.961	16.149	15.592	11.088	9.669	9.558
AT1G08750_1	13.03	12.403	13.029	14.98	0.95192	1.14972	1.00003	0.807	-0.57096	0.448	-1.4681	1	-0.000275063	14.115	12.481	12.557	12.635	11.751	12.852	12.939	13.148	13.002	13.406	16.929	14.813
AT1G08750_2	2213.73	2269.24	2333.69	2245.68	1.02507	0.96229	0.948595	0.902	0.312446	0.947	-0.163604	0.83	0.537403	2151.96	2215.03	2275.92	2288.35	2314.7	2206.08	2487.71	2193.75	2328.85	2458.16	2304.46	1999.26
AT1G08760_1	1393.23	1722.66	1611.99	1488.54	1.23645	0.923417	0.864292	0.375	1.87213	0.783	-0.581241	0.62	1.12055	1430.07	1609.64	1174.84	1639.98	1910.29	1631.78	1394.53	1650.21	1820.19	1651.52	1324.75	1507.52
AT1G08770_1	5990.84	5499.83	3586.2	4622.81	0.91804	1.28905	1.67052	0.648	-1.00445	0.185	2.74641	0.118	-3.67599	5619.09	6470.35	5913.82	5690.82	5468.45	5345.74	2757.05	4084.49	4095.65	4373.88	4288.83	5266.37
AT1G08780_1	3920.66	3603.53	4460.78	3435.55	0.919111	0.770169	0.878919	0.662	-0.966142	0.387	1.6831	0.584	1.22068	4120.4	3804.77	3844.25	3573.75	3349.05	3909.65	5016.96	4315.14	4100.12	3583.73	3240.54	3491.71
AT1G08790_1	22.331	22.048	23.322	31.591	0.987351	1.35455	0.957486	0.988	-0.0471112	0.503	-1.30067	0.953	0.166309	13.875	41.022	19.563	25.802	20.368	20.396	24.309	20.962	24.895	35.516	28.395	31.263
AT1G08800_1	1405.23	1818.24	1499.25	1604.77	1.2939	1.07038	0.93729	0.519	1.37032	0.732	-0.7016	0.903	0.326616	1332.45	2090.47	996.206	1760.18	1939.64	1760.65	1377.79	1784.01	1371.02	1769.08	1466.13	1593.39
AT1G08810_1	1941.97	2839.94	1417.48	2032.04	1.4624	1.43355	1.37001	0.196	2.80326	0.875	-0.355024	0.42	-1.73267	1633.82	2500.71	1792.5	3187.1	2654.97	2706.9	1108.71	1923.8	1335.29	1982.79	2177.52	1943.39
AT1G08810_2	96.141	140.189	82.236	136.73	1.45816	1.66265	1.16909	0.155	3.1376	0.218	-2.49725	0.665	-0.996272	100.751	90.998	96.926	174.508	119.553	132.058	86.452	106.331	60.499	153.868	164.005	101.295
AT1G08820_1	4760.56	6489.81	4695.75	5958.77	1.36325	1.26897	1.0138	0.289	2.24673	0.354	-1.80732	0.972	-0.102163	4819.39	5636.55	3971.63	5945.71	7985.55	5756.88	4060.02	4806.57	5305.81	6654.69	5111.57	6219.95
AT1G08830_1	23973.7	21473.1	21194.4	24388.1	0.895694	1.15069	1.13113	0.59	-1.16528	0.928	-0.214162	0.618	-1.12584	22332.3	24092.3	25609	19947.2	20683.9	23997.7	18718.1	23218.6	21906.2	24918.9	23475.3	24796.8
AT1G08830_2	37622	36474.4	36823.3	39379.6	0.969495	1.06942	1.02169	0.893	-0.33799	0.799	-0.539623	0.939	-0.21377	36638.1	35184.6	41308.6	33711.2	38291.7	37591.1	36578.3	37181.1	36713.3	37218	40921.8	40096.5
AT1G08840_1	186.683	220.408	154.293	207.836	1.18066	1.34702	1.20992	0.478	1.50335	0.569	-1.11378	0.467	-1.57146	199.833	160.848	202.409	243.758	226.286	194.118	134.015	164.871	166.242	221.064	198.449	204.641
AT1G08845_1	2502.44	2049.99	2288.22	1718.29	0.819196	0.750929	1.09362	0.467	-1.53646	0.139	3.18709	0.791	-0.650724	2539.5	2029.8	3040.1	2321.38	1901.54	1951.65	2574.39	2051.17	2268.91	1656.13	1775.9	1724.95
AT1G08860_1	921.175	533.588	716.323	720.014	0.579247	1.00515	1.28598	0.0587	-4.61038	0.273	2.17315	0.373	-1.92343	899.308	787.875	1103.22	494.697	598.636	512.998	623.083	744.823	792.006	759.619	648.18	758.109
AT1G08870_1	17.067	23.864	24.247	15.078	1.3983	0.621868	0.70386	0.541	1.30656	0.762	0.631895	0.398	1.82139	15.05	22.549	14.647	40.84	16.092	20.68	21.818	34.157	19.129	21.397	14.035	11.416
AT1G08880_1	3117.44	2677.36	2813.22	2657.81	0.858832	0.944756	1.10814	0.467	-1.53855	0.346	1.84251	0.689	-0.931968	2882.96	3407.67	3083.89	2960.63	2394.78	2706.88	2619.83	3171.42	2679.7	2853.88	2601.97	2528.33
AT1G08890_1	85.21	49.464	242.055	149.734	0.580495	0.618597	0.352029	0.583	-1.18347	0.492	-1.3317	0.284	2.31536	210.329	36.464	80.67	31.739	81.773	46.63	282.956	136.614	366.881	204.475	125.663	130.652
AT1G08900_1	25.555	25.424	43.779	45.009	0.994889	1.02808	0.583722	0.993	-0.0269932	0.058	-4.69059	0.307	2.20671	29.181	20.753	27.557	20.279	37.382	21.679	46.495	26.209	68.857	48.403	47.479	39.675
AT1G08900_3	33.243	32.874	53.546	55.724	0.988897	1.04068	0.620828	0.976	-0.0868498	0.0482	-5.05176	0.125	3.58998	37.794	28.274	34.378	27.531	33.315	38.732	57.207	44.672	60.074	52.034	57.889	57.444
AT1G08910_1	594.903	897.931	758.056	878.644	1.50938	1.15908	0.784774	0.0837	4.02578	0.107	-3.60475	0.324	2.12926	641.202	526.683	623.438	1006.1	826.719	870.421	796.397	672.071	813.876	916.718	749.966	986.645
AT1G08920_1	511.042	1354.94	1590.26	862.151	2.65133	0.542144	0.321357	0.0277	5.94971	0.142	-3.1526	0.0559	5.19084	715.039	385.931	483.651	1333.67	1284.16	1452.43	1602.31	1137.25	2207.01	867.746	774.796	953.171
AT1G08920_2	594.367	1460.27	1683.64	943.44	2.45685	0.560357	0.353025	0.0723	4.24559	0.262	-2.23215	0.102	3.95029	871.885	375.891	640.683	1385.03	1394.25	1612.49	1802.24	1123.18	2357.68	969.303	907.543	954.59
AT1G08920_3	13.428	19.561	25.741	26.779	1.45678	1.0403	0.521642	0.282	2.28654	0.0828	-4.04859	0.147	3.31195	12.235	11.116	17.802	17.069	17.794	24.643	31.22	17.99	30.369	29.875	31.323	20.521
AT1G08930_1	297.743	363.681	421.191	274.052	1.22146	0.650659	0.706909	0.57	1.21852	0.866	0.376167	0.399	1.81501	314.85	220.946	379.434	397.344	301.561	401.438	532.125	314.339	446.708	415.323	239.131	207.241
AT1G08940_1	545.691	778.397	762.357	827.559	1.42644	1.08553	0.715794	0.194	2.81472	0.101	-3.71977	0.214	2.74138	493.479	670.963	490.765	847.102	672.432	827.981	780.674	758.054	748.697	884.616	809.349	791.599
AT1G08960_1	575.178	595.657	399.418	494.894	1.03561	1.23904	1.44004	0.911	0.286907	0.564	1.13006	0.406	-1.78592	522.899	711.192	511.684	577.765	551.523	663.247	280.712	592.555	383.083	472.319	432.523	593.324
AT1G08970_1	4080.25	4896.1	2417.36	5067.3	1.19995	2.09621	1.6879	0.55	1.27956	0.198	-2.64347	0.282	-2.32873	4445.94	3910.21	3907.49	4734.76	6400.4	3872.99	2111.53	1649.42	4055.98	4967.75	4923.79	5319.49
AT1G08970_2	3229.03	4054.74	2224.74	4224.48	1.25571	1.89886	1.45142	0.368	1.89719	0.138	-3.20854	0.323	-2.13273	3512.35	3260.49	2939.91	3784.98	4980.54	3536.29	1927.96	1764.33	3237.14	4345.27	4110.56	4220.85
AT1G08970_4	21.45	16.967	14.09	27.441	0.790997	1.94765	1.5224	0.636	-1.03531	0.547	-1.17225	0.274	-2.36813	16.353	30.369	19.872	11.384	21.109	20.325	12.789	13.168	16.608	20.857	26.311	37.655
AT1G08980_1	2285.11	3292.51	1819.62	1155.14	1.44086	0.634829	1.25582	0.144	3.23793	0.0427	5.31621	0.514	-1.42534	2744.37	1963.65	2214.18	3500.77	3301.33	3088.36	1662.02	1508.65	2402.78	1390.42	1058.16	1047.64
AT1G08985_1	2613.82	1713.07	2302.73	1487	0.655388	0.645758	1.1351	0.117	-3.53338	0.142	3.15654	0.637	-1.07232	2759.22	2913.63	2221.3	1902.92	1460.36	1809.02	2321.78	2493.61	2109	1706.16	1888.5	1020.47
AT1G08990_1	121.497	183.414	87.436	76.426	1.50962	0.874072	1.38955	0.165	3.05644	0.111	3.55007	0.34	-2.05909	108.431	159.573	103.654	172.79	186.559	191.411	85.185	106.008	74.024	73.523	77.529	78.312
AT1G09000_1	717.718	719.749	668.605	840.595	1.00283	1.25724	1.07346	0.991	0.0353321	0.279	-2.1405	0.771	-0.705973	693.547	728.009	732.234	714.627	745.813	699.574	672.586	721.007	616.341	848.979	848.867	824.185
AT1G09010_1	1009.02	938.257	994.838	953.359	0.929869	0.958306	1.01426	0.721	-0.803566	0.708	0.757033	0.971	-0.108712	970.596	1008.55	1049.46	922.668	1039.91	860.841	800.287	1023.33	1202.25	969.188	930.358	960.975
AT1G09020_1	837.386	740.456	606.35	672.068	0.884247	1.10838	1.38103	0.536	-1.32233	0.223	2.46124	0.232	-2.62637	756.014	918.814	845.316	761.475	769.636	692.718	512.466	696.267	624.783	717.214	633.449	668.157
AT1G09026_1	87.28	71.516	85.54	53.629	0.819392	0.626945	1.02034	0.529	-1.34138	0.0922	3.85645	0.96	-0.145324	80.365	95.587	86.551	94.833	68.87	56.005	79.173	72.202	109.491	62.042	59.039	42.109
AT1G09030_1	17.548	14.699	16.097	16.078	0.837668	0.998799	1.0901	0.741	-0.753201	0.866	0.374259	0.9	-0.338245	11.593	29.183	15.972	16.106	15.773	12.502	21.671	12.395	15.529	18.344	13.866	16.341
AT1G09040_1	225.43	331.168	324.965	285.035	1.46905	0.877125	0.693705	0.301	2.19194	0.486	-1.35254	0.344	2.04211	179.241	333.424	191.691	350.727	336.234	307.99	324.007	355.253	298.139	305.462	283.893	267.044
AT1G09050_1	155.33	222.063	176.807	209.514	1.42962	1.18499	0.87853	0.365	1.90914	0.406	-1.61078	0.812	0.591198	138.024	235.812	115.145	227.179	229.008	210.48	151.894	239.563	151.892	221.807	198.579	208.801
AT1G09060_1	2308.45	2716.84	2306.07	2664.82	1.17691	1.15557	1.00104	0.423	1.69131	0.42	-1.5627	0.998	-0.00948005	2190.3	2521.59	2227.34	2611.73	3044.5	2522.02	2047.6	2398.76	2496.8	2783.37	2380.14	2856.47
AT1G09070_1	12529.8	19730.9	14439.7	19754.6	1.57472	1.36808	0.86773	0.31	2.15199	0.177	-2.80387	0.774	0.696241	11856	16463.8	10077.7	14533.6	29033.9	18203.8	12968.1	11059.7	20992.1	16325.3	19411.5	24326.9
AT1G09080_1	56.569	51.729	89.181	74.87	0.914447	0.839524	0.634311	0.752	-0.721764	0.37	-1.74158	0.277	2.35386	64.066	45.31	62.359	46.748	53.032	55.833	74.835	131.807	71.908	60.816	69.71	98.994
AT1G09090_1	20.391	20.558	20.439	15.044	1.00818	0.736038	0.997636	0.981	0.0715391	0.12	3.42249	0.996	0.0214062	22.32	18.692	20.321	24.5	19.888	17.831	19.155	23.008	19.375	14.274	14.611	16.326
AT1G09090_2	25.384	23.936	21.973	16.322	0.942943	0.742838	1.15525	0.882	-0.368955	0.333	1.89368	0.794	-0.646144	22.362	35.17	20.797	26.939	21.462	23.718	29.366	24.951	14.478	14.045	12.099	25.59
AT1G09100_1	2708.55	3180.21	2384.07	2942.96	1.17414	1.23443	1.1361	0.354	1.96137	0.602	-1.02865	0.553	-1.30929	2593.88	2722.77	2813.52	3128.3	3335.7	3082.27	2454.76	2447.18	2255.71	3122.26	2988.63	2731.57
AT1G09130_1	6304.61	6676.75	5957.22	6182.85	1.05903	1.03788	1.05831	0.779	0.650675	0.932	0.20383	0.818	-0.575695	6120.98	6533.18	6266.55	7241.23	6092.44	6746.7	6393.55	5824.59	5677.05	6525.54	6825.74	5306.41
AT1G09130_2	1165.69	1609.25	1142.07	902.301	1.38051	0.790061	1.02069	0.146	3.2228	0.226	2.44225	0.956	-0.157004	1217.42	999.143	1302.22	1599.41	1651.77	1577.48	1339.07	976.846	1138.79	848.777	1007.14	859.354
AT1G09140_1	8762.78	6968.39	6490.12	8951.08	0.795225	1.37919	1.35017	0.272	-2.33447	0.936	-0.190806	0.326	-2.12219	8564.68	8543.28	9195.82	7769.76	6067.66	7177.41	4971.65	6922.32	7943.39	8182.93	7939.78	11038.5
AT1G09140_2	5656.3	5626.19	5252.27	8566.14	0.994676	1.63094	1.07693	0.996	-0.0176901	0.471	-1.39947	0.939	-0.215491	7556.91	2797.9	8558.96	4749.18	6950.93	5394.88	5027.44	3416.99	8434.3	7957.88	7677.5	10288.2
AT1G09150_1	8829.8	10611.1	8366.82	8608.04	1.20174	1.02883	1.05534	0.32	2.10607	0.914	0.253352	0.842	-0.502017	9080.87	8212.88	9230.57	11214.3	10740.9	9918.97	7427.3	8870.5	8890	7832.76	8054.27	10110.5
AT1G09155_1	1608.44	2058.34	720.457	1168.32	1.27971	1.62163	2.23252	0.226	2.59784	0.133	3.26551	0.0629	-4.95904	1543.02	1810.93	1489.15	2114.93	2149.97	1917.88	584.3	998.12	641.22	1066.28	1147.21	1303.67
AT1G09157_1	17.439	19.857	20.102	16.741	1.13866	0.832801	0.867504	0.593	1.15628	0.892	0.311734	0.662	1.00406	20.151	14.7	17.904	21.553	19.866	18.285	24.91	18.089	18.027	19.536	17.488	13.733
AT1G09160_1	1105.25	920.36	858.691	1106.14	0.832714	1.28817	1.28714	0.427	-1.67867	0.998	-0.00692441	0.448	-1.63176	945.108	1142.31	1250.61	1021.96	871.302	875.529	683.786	1113.05	831.907	1087.85	970.523	1281.91
AT1G09160_2	1107.39	980.392	860.365	1257.86	0.885315	1.46201	1.28712	0.486	-1.47441	0.436	-1.50745	0.444	-1.64736	1088.2	1071.92	1164.23	978.506	937.249	1027.5	681.618	1167.05	800.604	1197.72	1195.76	1389.62
AT1G09170_1	10.054	8.885	8.798	10.003	0.883707	1.13706	1.14286	0.556	-1.25987	0.987	0.0411341	0.548	-1.32698	9.682	10.28	10.212	7.955	8.616	10.235	8.943	9.429	8.075	8.058	12.478	9.956
AT1G09176_1	15.956	15.482	15.762	11.08	0.970291	0.702962	1.01231	0.941	-0.199392	0.179	2.78508	0.972	-0.101908	16.424	16.057	15.403	17.511	18.95	11.182	13.321	15.705	18.718	14.581	9.812	9.508
AT1G09180_1	798.67	859.25	762.399	645.506	1.07585	0.846677	1.04758	0.734	0.771247	0.265	2.21442	0.87	-0.427325	873.896	741.852	785.825	872.876	782.009	929.381	779.104	829.593	685.624	584.688	729.533	630.567
AT1G09190_1	101.13	126.468	72.81	97.937	1.25055	1.34511	1.38896	0.429	1.67032	0.927	0.218549	0.483	-1.52191	90.159	121.073	94.751	155.723	111.39	116.612	47.403	109.59	74.302	126.674	80.458	92.169
AT1G09195_1	113.12	126.91	144.495	174.185	1.1219	1.20547	0.782866	0.72	0.805916	0.13	-3.29722	0.552	1.31551	120.993	86.934	137.617	140.083	130.835	111.527	184.655	105.724	154.534	166.404	180.108	176.333
AT1G09200_1	24849.8	19639.5	22717	21723.3	0.790327	0.95626	1.09389	0.217	-2.65878	0.356	1.79736	0.683	-0.946522	25087.5	24063.2	25418.9	21122.1	17756.1	20197.8	22595.5	23252.2	22313.4	22556.3	21368.7	21268.4
AT1G09210_1	8793.9	8735.87	7281.83	7876.68	0.993401	1.08169	1.20765	0.988	-0.0481893	0.684	0.816837	0.622	-1.11432	7863.53	11577.5	7469.84	9021.67	8043.38	9187.4	6967.64	9242.68	5995.68	7274.17	7974.22	8424.75
AT1G09220_1	263.11	306.058	243.204	232.643	1.16323	0.956576	1.08185	0.54	1.30777	0.549	1.16777	0.795	-0.6403	237.542	273.787	280.065	365.835	298.176	262.818	224.745	292.472	218.846	270.048	229.929	202.786
AT1G09230_1	578.509	554.716	609.812	669.241	0.958872	1.09745	0.948668	0.855	-0.444695	0.42	-1.56246	0.858	0.456751	634.843	532.429	572.799	558.382	598.843	510.466	645.317	526.685	667.211	708.069	599.496	706.132
AT1G09240_1	40.085	101.359	43.766	30.577	2.5286	0.698635	0.915885	0.269	2.34791	0.64	0.928789	0.914	0.291179	80.199	24.747	32.452	52.293	121.916	163.334	34.012	44.958	54.825	28.1	30.454	33.405
AT1G09245_1	7.324	8.445	12.686	10.015	1.15296	0.789422	0.577356	0.524	1.35598	0.103	-3.66528	0.214	2.74128	7.834	6.691	7.496	8.884	7.259	9.338	20.007	9.461	10.786	9.37	10.473	10.235
AT1G09250_1	312.864	111.979	481.702	379.668	0.357916	0.788181	0.649496	0.00504	-12.447	0.288	-2.09483	0.105	3.9031	328.428	310.084	300.708	106.499	113.665	115.994	446.167	448.524	558.536	435.109	349.826	359.553
AT1G09260_1	11.45	9.742	11.105	11.107	0.850767	1.00013	1.03109	0.57	-1.21813	0.918	0.243396	0.934	-0.231385	12.457	12.661	9.52	8.145	9.816	11.563	10.462	13.091	10	9.432	11.221	12.945
AT1G09270_1	1275.47	1449.72	994.174	1282.92	1.13662	1.29044	1.28295	0.618	1.08647	0.984	-0.0499426	0.403	-1.79829	1063.2	1545.04	1263.16	1385.58	1547.83	1420.7	908.608	1172.28	922.531	1338.58	1175.52	1341.93
AT1G09270_2	1214.04	1327.07	921.847	1089.59	1.0931	1.18196	1.31696	0.71	0.835894	0.567	1.11915	0.324	-2.12758	1111.69	1422.91	1131.19	1212.85	1431.09	1346.49	844.288	1100.12	843.42	1115.83	1050.29	1103.78
AT1G09280_1	915.641	1037.87	914.635	1057.87	1.13349	1.1566	1.0011	0.645	1.01108	0.425	-1.54606	0.998	-0.00934035	983.877	818.483	953.29	1033.44	1256.68	860.828	861.673	834.587	1063.97	1005.19	1008.44	1167.86
AT1G09290_1	1127.22	1294.12	1088.26	1102.62	1.14806	1.0132	1.0358	0.426	1.68091	0.908	0.266935	0.896	-0.351706	1069.88	1140.55	1173.75	1279.59	1254.88	1349.72	1008.41	1137.86	1123.23	1160.95	1011.85	1141.17
AT1G09300_1	1573.03	2027.72	1463.64	1521.35	1.28905	1.03943	1.07474	0.366	1.90788	0.871	0.364815	0.767	-0.715865	1549.05	1462.48	1718.14	2435.53	1579.3	2167.55	1427.08	1504.21	1460.65	1662.81	1380.15	1534.33
AT1G09300_2	291.922	258.73	235.937	208.807	0.886299	0.885008	1.23729	0.699	-0.864407	0.161	2.9657	0.45	-1.62415	235.28	337.431	313.352	296.545	213.501	273.56	255.651	240.785	213.36	207.233	205.926	213.335
AT1G09310_1	5096.53	9589.37	5138.43	7269.04	1.88155	1.41464	0.991847	0.0331	5.61319	0.0772	-4.18091	0.979	0.078568	5261.37	4600.94	5468.62	11186	8192.3	9622.56	5298.05	5306.49	4825.77	6975.1	7312.51	7530.33
AT1G09320_1	495.733	550.621	537.328	482.359	1.11072	0.897699	0.922588	0.653	0.987241	0.908	0.267095	0.798	0.634087	492.256	547.594	451.953	588.782	597.385	474.623	440.06	588.512	599.035	548.811	425.084	481.076
AT1G09330_1	11658.1	11354.6	9902.97	10539.4	0.973971	1.06427	1.17723	0.897	-0.326727	0.479	1.37384	0.511	-1.43748	11732.6	11736.4	11506.7	12002.1	10927.9	11161.5	8379.81	11090.1	10450.2	10857.2	10279.1	10490
AT1G09340_1	1301.91	1245.05	1135.39	1916.37	0.956323	1.68786	1.14667	0.864	-0.419238	0.0841	-4.02232	0.573	-1.25507	1452.79	1237.57	1227.37	1182.76	1130.17	1443.85	1059.4	1252.47	1103.06	1726.32	1924.27	2118.62
AT1G09350_1	111.307	173.787	96.517	66.775	1.56132	0.691847	1.15324	0.306	2.16879	0.21	2.55609	0.801	-0.623362	80.949	174.458	97.648	151.778	194.077	178.183	109.011	115.958	71.128	63.639	63.139	74.1
AT1G09370_1	18694.1	17855.5	17201.6	17994.8	0.955139	1.04611	1.08677	0.81	-0.561965	0.826	0.471057	0.752	-0.760993	18409.9	17832.5	19899.9	17774.5	17718.7	18075.3	16978.8	19463.3	15402.2	16858.5	18811	18374.2
AT1G09380_1	4342.81	3634.15	3263.39	1090.59	0.836821	0.334189	1.33077	0.338	-2.02303	0.0135	8.73289	0.438	-1.66739	4373.73	4446.38	4211.67	3282.1	3819.32	3828.88	2815.34	2593.15	4760.47	1556.64	930.384	895.639
AT1G09390_1	2372.68	2363.75	2344.92	2579.7	0.996235	1.10012	1.01184	0.992	-0.0317364	0.818	-0.4926	0.973	-0.0997982	2135.95	2856.64	2189.14	2531.98	2523.47	2067.04	2249.07	2371.09	2417.86	3578.46	2397.64	2000.9
AT1G09400_1	9.858	8.756	10.177	9.781	0.888265	0.961159	0.968658	0.74	-0.753711	0.986	0.0448408	0.941	0.207166	13.395	7.959	8.985	7.555	9.611	9.246	10.993	9.951	9.635	8.781	12.527	8.507
AT1G09410_1	86.315	99.521	67.64	89.162	1.153	1.31819	1.27609	0.46	1.55812	0.908	-0.266258	0.517	-1.41831	80.394	88.756	90.123	98.976	108.873	91.474	46.405	81.973	81.352	109.419	72.311	89.586
AT1G09415_1	235.327	173.383	344.033	414.594	0.736774	1.2051	0.684022	0.524	-1.35522	0.212	-2.53994	0.498	1.47798	350.339	144.409	257.59	150.705	189.734	182.283	454.163	243.072	368.854	471.536	399.61	378.198
AT1G09420_1	788.831	820.131	834.768	909.351	1.03968	1.08935	0.94497	0.894	0.333832	0.498	-1.31554	0.894	0.356622	840.543	652.705	894.694	816.399	903.715	747.68	747.61	705.009	1103.64	962.886	912.483	855.845
AT1G09421_1	21.541	23.464	24.706	23.645	1.08928	0.957059	0.871899	0.715	0.821727	0.708	-0.75681	0.81	0.599389	19.163	20.569	25.357	22.591	23.093	24.762	41.04	16.847	21.81	21.435	21.573	28.587
AT1G09430_1	3940.41	4335.23	4166.18	4144.51	1.1002	0.994798	0.945809	0.715	0.823465	0.754	-0.650771	0.819	0.573108	4140.63	3796.65	3891.87	4142.96	5313.17	3701.45	4178.48	3991.2	4336.04	4240.34	3938.85	4262.35
AT1G09440_1	3455.14	4466.89	2814.12	3911.23	1.29282	1.38986	1.22779	0.32	2.10389	0.587	-1.0675	0.579	-1.23634	3072.02	4298.64	3123.51	4923.18	4179.46	4331.61	2608.56	3730.86	2289.9	3820.09	3719.06	4211.48
AT1G09450_1	119.935	73.206	76.536	88.279	0.610379	1.15344	1.56704	0.0549	-4.71897	0.101	3.70846	0.159	-3.19524	126.228	108.888	125.515	66.239	84.855	69.798	59.765	93.3	80.4	87.03	86.604	91.279
AT1G09460_1	524.683	559.348	774.662	730.02	1.06607	0.942373	0.677305	0.829	0.51073	0.304	-2.01718	0.317	2.16084	627.326	437.627	526.129	640.916	537.378	508.117	677.839	623.825	1099.38	994.74	638.75	612.3
AT1G09470_1	2154.19	1495.45	1574.16	1594.4	0.694206	1.01285	1.36847	0.214	-2.67806	0.124	3.37189	0.308	-2.20279	1931.31	2329.96	2221.53	1681.98	1150.98	1727.55	1507.21	2012.91	1285.74	1606.99	1689.11	1493.21
AT1G09480_1	90.539	136.271	146.877	136.531	1.50512	0.929564	0.616426	0.216	2.6691	0.155	-3.02309	0.159	3.20104	83.711	74.18	119.518	145.961	151.581	114.374	136.991	137.861	167.774	131.995	132.95	145.027
AT1G09483_1	112.363	92.802	105.981	74.766	0.825913	0.705461	1.06021	0.644	-1.01325	0.458	1.43908	0.894	-0.35659	107.691	152.036	86.645	84.051	76.936	123.596	121.67	102.846	95.131	87.409	115.631	41.35
AT1G09486_1	30.831	32.661	29.909	47.91	1.05937	1.60184	1.03081	0.79	0.618928	0.14	-3.17425	0.914	-0.290735	34.104	28.51	30.141	35.152	30.711	32.274	31.793	28.64	29.384	42.696	40.596	63.446
AT1G09490_1	721.994	661.042	668.72	616.12	0.915578	0.921342	1.07967	0.66	-0.971337	0.345	1.84587	0.807	-0.606773	757.307	641.789	774.349	674.753	647.65	661	620.524	595.502	809.266	614.591	617.187	616.585
AT1G09490_2	199.338	188.083	207.42	262.543	0.943541	1.26575	0.961033	0.759	-0.702373	0.142	-3.15125	0.877	0.404021	193.48	196.781	208.042	187.282	178.948	198.532	204.956	196.884	221.148	252.139	243.513	294.741
AT1G09500_1	1166.97	346.104	883.875	395.885	0.296583	0.447897	1.32029	0.00992	-8.75214	0.0451	5.1816	0.448	-1.63377	1248.07	884.84	1439.06	359.01	350.934	329.069	882.561	716.314	1092.26	559.269	400.123	277.264
AT1G09500_2	40.291	28.125	42.127	34.803	0.698038	0.826146	0.956426	0.408	-1.74951	0.717	0.737921	0.933	0.234596	37.51	37.938	45.963	27.307	19.08	42.7	29.35	60.674	41.984	53.048	24.534	32.391
AT1G09500_3	449.197	163.715	276.717	130.768	0.364461	0.472571	1.62331	0.0556	-4.69109	0.0495	4.9904	0.313	-2.17809	593.463	272.467	560.537	148.243	170.92	173.181	292.753	229.415	315.49	176.894	126.735	99.746
AT1G09510_1	3823.71	1914.18	3097.99	2878.55	0.500609	0.929169	1.23426	0.0299	-5.79603	0.111	3.55455	0.403	-1.80004	3662.46	3719.61	4103.77	1561.08	2276.85	1973.29	2986.78	3650.88	2726.7	3006.46	2877.73	2756.88
AT1G09520_1	1100.58	971.713	999.928	945.722	0.882911	0.94579	1.10066	0.551	-1.27631	0.396	1.64883	0.749	-0.767147	1163.48	1197.67	956.682	1008.54	921.826	986.893	860.09	1007.87	1153.34	977.501	930.475	929.968
AT1G09530_1	110.183	120.761	164.971	147.365	1.096	0.893276	0.667894	0.832	0.501414	0.342	-1.85591	0.376	1.90827	138.707	79.268	121.661	118.588	151.477	98.037	176.096	116.006	219.784	162.046	145.706	135.539
AT1G09540_1	3869.54	5961.53	4138.81	4149.5	1.54063	1.00258	0.934941	0.246	2.46583	0.877	-0.348256	0.886	0.381335	4145.31	5197.4	2689.28	5384.48	6367.12	6179.96	3777.35	4410.83	4255.19	5150.88	4328.09	3204.86
AT1G09550_1	269.248	162.368	305.612	553.66	0.603042	1.81164	0.881012	0.181	-2.92204	0.0542	-4.8369	0.823	0.559558	239.967	250.939	324.145	117.11	211.282	172.999	243.837	511.003	229.081	440.755	544.515	707.168
AT1G09560_1	7791.69	10064.1	9004.04	7708.74	1.29164	0.856142	0.865355	0.199	2.78135	0.963	0.118335	0.53	1.37837	8151.77	8434.64	6879.82	10147.1	9947.99	10098.2	9063.79	9028.5	8920.45	8041.95	7294.83	7808.6
AT1G09570_1	1603.39	1852.8	2109.66	2121.23	1.15555	1.00549	0.760022	0.611	1.10585	0.239	-2.36489	0.311	2.18874	1540.46	1958.3	1366.42	1748.91	2179.48	1668.65	1984.19	2124.15	2227.76	2367.02	1995.27	2020.97
AT1G09575_1	1565.07	2183.42	2268.24	1930.48	1.39509	0.851094	0.689995	0.261	2.38569	0.248	-2.31576	0.185	2.96322	1498.17	1747.85	1464	1849.17	2864.5	1965.09	2040.54	2082.81	2745.82	2086.99	1807.77	1906.93
AT1G09580_1	3577.54	3793.74	2663.39	3625.3	1.06043	1.36116	1.34323	0.788	0.623774	0.951	-0.153496	0.292	-2.28212	3627.87	3883.25	3250.16	3961.53	3474.1	3967.32	2322.3	3286.97	2475.09	3559.68	3475.97	3850.73
AT1G09590_1	15226.6	14696	14839.6	15983	0.965153	1.07705	1.02608	0.914	-0.277841	0.829	-0.464771	0.935	-0.226311	14462.3	17060.3	14308.2	15296.6	11819.8	17554.6	13970.4	16883.9	13854.3	16573.6	17866.7	13788.5
AT1G09600_1	50.1	45.226	49.541	65.896	0.902713	1.33014	1.01128	0.734	-0.769385	0.247	-2.31913	0.983	-0.0667429	55.41	51.045	44.46	36.707	55.959	45.034	53.089	64.327	35.604	57.303	80.006	62.415
AT1G09610_1	745.792	734.316	850.75	1002.13	0.984613	1.17794	0.876629	0.979	-0.075712	0.455	-1.44822	0.84	0.507794	562.5	1192.84	618.227	666.868	771.529	769.586	813.347	1266.75	597.637	1037.18	901.377	1076.49
AT1G09620_1	4591.88	5034.95	4611.86	3755.66	1.09649	0.814347	0.995667	0.778	0.653325	0.437	1.50326	0.993	0.0294066	4686.82	5693.17	3628.61	4344.98	5477.59	5363	4267.85	5389.78	4264.31	4224.57	3549.46	3532.75
AT1G09625_1	21.203	22.494	19.727	16.056	1.0609	0.813916	1.07481	0.953	0.163193	0.48	1.37214	0.852	-0.474051	19.306	24.658	20.023	9.287	32.912	37.235	25.042	15.408	19.895	19.929	10.174	20.416
AT1G09630_1	5731.38	6073.67	5223.18	5434.38	1.05972	1.04043	1.0973	0.825	0.521177	0.8	0.538173	0.727	-0.827459	5073.11	5804.5	6393.5	6899.66	5295.96	6131.71	5398.58	5553.65	4752.77	5317.19	6017.45	5015.96
AT1G09640_1	11086.3	9894.07	6126.65	9947.98	0.892461	1.62372	1.80952	0.599	-1.13856	0.575	1.09863	0.074	-4.56971	9759.83	12429.4	11232.2	9780.73	10645.7	9302.03	5113.96	6309.75	7126.88	10897	9221.3	9797.31
AT1G09645_1	8484.67	8032.06	8296.89	7693.28	0.946655	0.927248	1.02263	0.816	-0.544488	0.603	1.02715	0.941	-0.209481	7684.54	8949.13	8881.9	9084.92	7277	7838.03	7651.98	9019.15	8275.74	7307.59	8699.28	7162.7
AT1G09650_1	449.639	384.462	359.21	403.398	0.855045	1.12301	1.25174	0.559	-1.25041	0.694	0.790834	0.543	-1.34218	416.167	558.983	390.775	413.862	341.91	401.599	326.629	480.014	295.623	359.831	371.203	491.465
AT1G09660_1	2352.82	1973.09	1464.23	1880.07	0.838609	1.284	1.60686	0.359	-1.93313	0.229	2.42486	0.0994	-3.99459	2506.09	2137.43	2431.51	2117.55	1873.2	1936.53	1242.23	1541.44	1639.45	1913.8	1696.12	2047.25
AT1G09660_2	1657.17	1331.23	1189.84	1336.36	0.803313	1.12314	1.39277	0.373	-1.87731	0.267	2.2048	0.261	-2.44508	1788.69	1434.34	1773.84	1569.84	1188.68	1264.26	1184.49	988.248	1439.01	1330.21	1245.89	1440.01
AT1G09665_1	25.1	16.767	24.571	22.056	0.66801	0.897633	1.02153	0.284	-2.27248	0.797	0.545612	0.978	-0.08557	33.013	22.237	21.54	20.961	12.611	17.832	40.203	15.58	23.683	34.313	14.344	21.8
AT1G09680_1	167.972	187.763	139.131	167.671	1.11782	1.20512	1.20729	0.789	0.622836	0.997	0.00959474	0.743	-0.784894	125.876	249.033	151.186	194.215	179.954	189.404	93.97	194.28	147.523	197.04	150.752	158.691
AT1G09690_1	33595.3	33733.3	34626.5	34687.3	1.00411	1.00175	0.970219	0.987	0.0512777	0.847	-0.421544	0.907	0.315553	33120	34946.3	32760	33366	33063.7	34795.3	35203.8	35376.7	33336.5	36043.6	33382.8	34686.3
AT1G09700_1	1484.46	1609.02	1315.85	1743.26	1.08391	1.32482	1.12814	0.774	0.66297	0.438	-1.50214	0.728	-0.826261	1326.57	1768.3	1394.51	1839.88	1621.17	1396.57	1071.2	1621.4	1311.76	1834.49	1586.83	1819.88
AT1G09710_1	332.868	452.841	338.662	327.851	1.36042	0.968076	0.982891	0.203	2.75417	0.95	0.154532	0.958	0.152004	347.887	359.881	294.591	385.536	503.529	478.351	307.382	335.226	376.95	349.465	292.002	345.333
AT1G09720_1	16.986	9.785	11.03	9.299	0.576045	0.843012	1.53993	0.214	-2.67673	0.167	2.9046	0.423	-1.72269	19.94	23.316	10.542	9.766	9.963	9.629	10.672	15.604	8.059	8.84	8.915	10.202
AT1G09730_1	1623.22	1839.39	1877.65	1837.78	1.13318	0.978769	0.864494	0.554	1.26507	0.492	-1.33334	0.552	1.31415	1422.18	1835.44	1638.46	1871.33	1748.33	1902.16	1864.2	1977.79	1795.43	1879.64	1831.78	1802.74
AT1G09740_1	155.086	105.15	464.472	151.138	0.678014	0.325398	0.333897	0.445	-1.61243	0.963	0.117706	0.0781	4.45491	247.31	116.91	129.009	93.091	147.242	84.819	515.884	320.641	605.768	191.143	136.177	132.635
AT1G09750_1	113.121	71.061	137.055	127.458	0.628182	0.929972	0.825368	0.189	-2.85627	0.645	-0.916136	0.381	1.8862	119.393	116.258	104.287	69.231	52.99	97.811	130.052	135.696	145.883	146.343	98.004	144.372
AT1G09760_1	3610.15	3382.73	3524.12	3324.1	0.937004	0.943242	1.02441	0.75	-0.72955	0.593	1.05205	0.932	-0.237201	3704.93	3403.02	3731.91	3414.96	3099.59	3656.89	3837.29	3441.89	3313.84	3482.45	3187.82	3308.6
AT1G09770_1	878.576	1118.69	790.696	1140.53	1.2733	1.44244	1.11114	0.452	1.58887	0.409	-1.60135	0.786	-0.665749	828.908	1196.41	683.833	1108.66	1179.82	1070.33	732.285	792.104	852.248	1349.29	1089.76	1008.98
AT1G09780_1	7445.28	9461.55	5751.06	8034.18	1.27081	1.39699	1.29459	0.336	2.03368	0.77	-0.611284	0.507	-1.44812	6512.22	9309.94	6807.18	9588.06	9250.41	9549.83	4903.42	8040.18	4824.79	8425.39	7089.58	8681.88
AT1G09790_1	4243.11	2762.97	2433.07	3801.04	0.651166	1.56224	1.74394	0.0732	-4.22912	0.506	1.29044	0.0938	-4.08102	4341.73	4561.04	3857.68	2455.41	3096.43	2774.23	2440.92	1966.3	3000.95	4007.9	3621.76	3783.3
AT1G09795_1	446.206	329.566	231.844	313.672	0.738597	1.35294	1.92459	0.268	-2.35325	0.184	2.75055	0.0742	-4.56163	476.265	356.185	523.7	356.135	343.805	292.349	218.169	207.662	275.068	307.438	281.858	356.156
AT1G09800_1	1213.61	1083.1	1046.44	995.965	0.892456	0.951767	1.15976	0.678	-0.921198	0.239	2.36428	0.493	-1.49341	1148.48	1176.83	1322.52	1192.43	862.301	1235.68	1061.02	1040.18	1038.27	992.195	1053.38	945.258
AT1G09810_1	238.953	235.072	258.387	239.84	0.983761	0.928221	0.924786	0.957	-0.149669	0.989	-0.036347	0.78	0.681094	223.361	282.658	216.107	249.211	212.684	245.077	251.277	272.311	252.112	248.258	248.653	223.496
AT1G09812_1	388.587	606.318	383.866	285.552	1.56031	0.743883	1.0123	0.311	2.14644	0.263	2.22734	0.978	-0.0820113	470.52	298.6	417.636	717.453	404.566	767.924	439.201	376.257	342.288	282.006	320.27	257.798
AT1G09815_1	11282.5	10922.7	10011	9410.52	0.96811	0.94002	1.12701	0.878	-0.378364	0.29	2.08805	0.627	-1.0973	12059.4	10434.7	11413.2	11367.5	10730	10683.7	8876.65	10843.1	10423.9	9551.08	8653.34	10083.4
AT1G09820_1	812.606	1026.8	809.265	901.717	1.26359	1.11424	1.00413	0.355	1.95451	0.653	-0.896039	0.994	-0.0272405	723.069	1021.05	726.8	988.436	1064.45	1028.93	690.896	998.086	768.583	920.689	915.937	869.426
AT1G09830_1	2002.3	1609.06	1530.56	1355.8	0.803605	0.885821	1.30821	0.213	-2.68305	0.0653	4.48147	0.27	-2.39465	2042.64	1969.31	1995.63	1552.96	1568.58	1710.2	1366.54	1793.53	1462.91	1487.19	1208.86	1386.25
AT1G09840_1	1569.7	1374.2	1153.01	1647.89	0.875455	1.42922	1.3614	0.452	-1.59096	0.801	-0.535528	0.277	-2.35259	1560.52	1496.88	1655.75	1306.24	1436.08	1383.41	909.438	1301.98	1294.54	1638.26	1480.56	1844.92
AT1G09850_1	930.814	871.165	687.876	850.056	0.935917	1.23577	1.35317	0.8	-0.591084	0.657	0.885857	0.257	-2.46752	858.915	994.049	944.563	1003.22	729.495	903.403	578.896	807.41	696.361	854.74	735.65	976.871
AT1G09860_1	21.401	19.605	27.306	24.451	0.916076	0.895443	0.783754	0.85	-0.458439	0.777	-0.59496	0.731	0.81775	27.812	16.476	21.391	26.483	15.111	18.83	49.067	27.877	14.885	15.659	30.071	31.045
AT1G09870_1	4194.49	4640.84	4044	4564.65	1.10641	1.12875	1.03721	0.583	1.18599	0.583	-1.07697	0.894	-0.356177	3935.21	4320.69	4340.27	4472.08	4514.72	4950.51	3926.19	4425.81	3806.02	4397.43	4543.35	4760.46
AT1G09880_1	479.754	337.76	625.04	805.055	0.704028	1.28801	0.767558	0.192	-2.83914	0.0682	-4.40194	0.45	1.62683	423.071	563.726	462.993	284.91	383.861	352.326	592.342	836.755	492.666	753.011	730.997	947.894
AT1G09890_1	12.468	12.047	10.597	15.833	0.966283	1.4941	1.17651	0.938	-0.210467	0.637	-0.937593	0.617	-1.12794	10.108	16.464	11.645	14.205	12.616	9.757	10.932	10.493	10.374	9.891	25.62	15.664
AT1G09900_1	124.801	144.875	109.862	96.239	1.16084	0.875993	1.13598	0.78	0.648955	0.269	2.19348	0.693	-0.91894	106.455	129.982	140.478	230.405	92.819	142.183	107.271	133.984	92.26	106.55	81.069	103.191
AT1G09910_1	920.344	1278.58	900.014	1056.48	1.38924	1.17385	1.02259	0.179	2.94278	0.412	-1.58936	0.945	-0.195027	883.513	946.285	932.428	1190.1	1558.81	1126.68	759.589	996.424	963.218	1029.51	971.015	1179.58
AT1G09920_1	3677.4	4557.02	3782.56	4372.8	1.2392	1.15604	0.972199	0.218	2.65067	0.247	-2.32231	0.923	0.265363	3621.39	3812.1	3602.32	4765.32	4522.77	4390.84	3368.69	4210.36	3815.72	4305.11	4512.49	4304.04
AT1G09930_1	17.269	11.317	16.702	14.107	0.655332	0.844642	1.03394	0.0835	-4.02909	0.249	2.3093	0.923	-0.263773	17.309	15.599	19.073	10.243	12.915	10.956	17.005	19.577	13.996	14.807	13.872	13.668
AT1G09932_1	44.205	23.18	61.668	31.321	0.524374	0.507898	0.716829	0.35	-1.97593	0.582	1.08193	0.642	1.05916	34.102	91.089	27.809	31.594	17.577	22.428	45.033	69.789	74.621	31.231	24.367	40.376
AT1G09932_2	27.743	20.746	24.778	23.975	0.747775	0.967565	1.11966	0.721	-0.803267	0.845	0.427656	0.894	-0.35614	16.571	61.029	21.115	18.088	15.903	31.039	22.825	24.688	26.997	22.274	19.689	31.423
AT1G09935_1	74.189	46.974	49.449	43.957	0.633159	0.88894	1.50033	0.375	-1.87297	0.136	3.22674	0.299	-2.24194	96.371	52.408	80.851	72.693	43.299	32.93	56.546	40.831	52.368	42.597	47.259	42.191
AT1G09940_1	117.126	199.184	158.472	150.934	1.70059	0.952436	0.739099	0.222	2.61922	0.512	-1.27107	0.484	1.51793	98.115	185.546	88.263	186.465	221.969	190.93	159.777	165.796	150.234	163.064	139.465	151.197
AT1G09950_1	41.494	49.194	28.558	31.408	1.18555	1.09977	1.45297	0.723	0.79893	0.454	1.44951	0.372	-1.92649	41.222	53.584	32.344	68.233	33.606	51.917	22.214	39.747	26.379	44.402	26.414	26.415
AT1G09960_1	401.471	574.08	338.647	413.035	1.42994	1.21966	1.18552	0.116	3.55197	0.911	-0.259353	0.66	-1.0098	360.577	466.671	384.552	567.194	603.996	552.271	242.597	421.776	379.554	409.054	367.559	468.654
AT1G09970_1	252.153	271.421	643.518	614.691	1.07641	0.955204	0.391835	0.905	0.303325	0.108	-3.59086	0.0897	4.17098	375.873	252.878	168.671	200.691	373.343	266.866	689.446	489.511	789.622	905.518	511.121	501.823
AT1G09970_2	234.576	310.75	724	617.198	1.32473	0.852484	0.324	0.676	0.929149	0.109	-3.58742	0.161	3.17823	409.67	189.804	166.002	247.55	505.668	239.721	906.587	359.585	1164.14	812.721	644.451	448.894
AT1G09980_1	1170.2	991.324	854.272	1158.33	0.847138	1.35593	1.36982	0.47	-1.52675	0.968	0.102153	0.282	-2.32547	1069.55	1086.7	1378.71	1019.14	1065.74	896.928	702.609	983.31	902.37	1089.63	1192.06	1196.53
AT1G09995_1	6.935	7.228	6.716	6.656	1.04217	0.991155	1.03266	0.865	0.416336	0.862	0.384468	0.914	-0.293055	7.862	6.202	6.84	7.781	7.111	6.824	7.075	6.326	6.767	6.269	7.688	6.119
AT1G10000_1	26.363	28.091	32.768	23.264	1.06555	0.709965	0.804539	0.91	0.289887	0.707	0.761175	0.717	0.85332	32.523	18.26	30.852	21.709	40.154	25.429	48.842	20.342	35.413	24.7	23.31	21.869
AT1G10010_1	1269.96	671.793	951.43	1024.94	0.528985	1.07727	1.3348	0.0818	-4.05999	0.3	2.03432	0.371	-1.93322	1091.01	1359.79	1380.62	507.591	870.267	686.34	754.822	1204.39	947.368	1074.53	907.906	1103.67
AT1G10020_1	1085.46	844.499	376.915	797.667	0.778013	2.1163	2.87984	0.409	-1.74559	0.257	2.26478	0.0361	-7.2336	1078.7	1201.48	986.774	911.982	1032.15	639.836	386.511	293.268	472.394	1008.01	631.41	797.42
AT1G10030_1	4013.92	3401.66	3284.98	3451.86	0.847465	1.0508	1.2219	0.384	-1.83917	0.355	1.80283	0.391	-1.84406	4233.44	3786.9	4033.95	3431.64	3114.04	3683.37	3427.26	3584.54	2885.48	3671.3	3526.38	3176.96
AT1G10040_1	180.031	238.364	218.809	246.465	1.32401	1.12639	0.82278	0.314	2.13109	0.272	-2.17697	0.53	1.37827	197.165	138.945	212.996	230.39	254.74	230.76	213.078	203.346	241.779	207.807	280.629	256.728
AT1G10050_1	207.082	179.866	209.261	183.302	0.868574	0.87595	0.989588	0.697	-0.868951	0.672	0.848859	0.979	0.0809094	229.869	233.827	165.216	143.96	172.723	234.023	195.665	221.906	211.048	227.052	172.482	157.266
AT1G10060_1	463.897	527.528	1256.11	654.561	1.13717	0.521102	0.369313	0.806	0.574529	0.34	-1.86353	0.0883	4.19923	687.852	426.211	340.523	443.662	738.646	447.97	1261.39	882.554	1780.29	697.836	579.276	693.765
AT1G10060_2	417.809	487.972	1199.62	595.046	1.16793	0.496029	0.348285	0.753	0.7189	0.281	-2.12888	0.0812	4.36316	557.609	435.509	300.335	393.556	702.033	420.553	1151.47	815.381	1838.72	671.073	546.652	574.341
AT1G10060_3	18.693	18.945	37.159	25.569	1.01345	0.688084	0.503067	0.973	0.0989969	0.163	-2.93649	0.0967	4.03565	19.795	17.283	19.094	15.011	23.934	18.925	31.202	30.588	53.758	25.803	21.738	29.801
AT1G10070_1	345.282	177.4	2574.04	619.733	0.513784	0.240763	0.13414	0.43	-1.66677	0.411	-1.59168	0.0509	5.46001	766.594	204.058	263.15	113.857	306.332	160.07	2766.51	1635.1	3770.23	917.281	587.93	441.353
AT1G10070_3	90.546	85.48	381.162	134.399	0.944041	0.352602	0.237554	0.928	-0.237421	0.5	-1.3102	0.0807	4.3719	157.416	65.017	72.534	102.281	78.731	77.562	225.999	366.895	667.854	218.625	113.216	98.079
AT1G10090_1	253.801	212.046	226.99	237.509	0.835483	1.04634	1.11811	0.639	-1.02758	0.872	0.362267	0.812	-0.591947	191.874	242.522	351.326	198.728	255.167	188.021	221.853	286.408	184.064	301.73	218.461	203.258
AT1G10095_1	180.13	237.818	177.823	198.623	1.32026	1.11697	1.01297	0.324	2.08714	0.704	-0.768175	0.973	-0.0985192	150.153	199.372	195.236	292.126	218.101	211.11	152.418	199.953	184.501	228.458	208.06	164.851
AT1G10100_1	53.161	51.474	56.964	56.576	0.968273	0.993191	0.933235	0.947	-0.183495	0.831	-0.458905	0.853	0.471109	45.923	63.59	51.447	70.428	50.658	38.228	71.703	52.134	49.448	47.552	69.475	54.816
AT1G10110_1	1094.38	1141.6	925.219	1063.4	1.04315	1.14935	1.18283	0.854	0.446869	0.898	0.29501	0.5	-1.46916	960.552	1204.9	1132.47	1173.52	1130.97	1120.99	829.85	960.745	993.404	1164.69	988.825	1044.14
AT1G10120_1	1819.09	1471.7	1893.14	2465.03	0.809028	1.30209	0.960885	0.403	-1.768	0.202	-2.6137	0.917	0.283648	2106.84	1473.25	1939.35	1444.97	1380.4	1598.05	2229.54	1645.32	1849.62	2316.03	2424.43	2667.55
AT1G10130_1	1994.73	1817.52	1687.84	2130.16	0.911159	1.26206	1.18183	0.691	-0.885151	0.792	-0.558025	0.537	-1.358	1953.55	1735.55	2340.95	1895.12	1821.53	1739.26	1494.05	1794.93	1793	2106.24	1865.68	2459.76
AT1G10140_1	764.805	819.809	4378.57	1480.88	1.07192	0.338211	0.17467	0.959	0.144626	0.45	-1.46443	0.112	3.77799	2233.65	507.238	394.843	600.217	1393.98	658.523	4024.15	2912.11	7163.33	2045.19	1361.01	1166.72
AT1G10150_1	3090.7	3991.32	3604.68	3059.39	1.2914	0.848727	0.857413	0.303	2.18215	0.967	0.103198	0.561	1.28476	3280.58	3412.97	2636.86	3820.12	4645.24	3583.16	3217.47	3719.36	3913.96	3235.65	2926.24	3024.36
AT1G10155_1	206.119	364.265	243.447	191.668	1.76726	0.787308	0.846667	0.0458	5.00581	0.682	0.823399	0.516	1.42053	218.883	183.586	217.922	430.328	317.712	353.524	277.187	242.508	214.642	186.464	186.028	202.991
AT1G10160_1	53.251	61.216	63.006	28.034	1.14958	0.444931	0.845165	0.637	1.03447	0.0904	3.8965	0.678	0.964699	67.136	44.411	50.644	53.292	66.248	64.978	85.122	51.6	56.947	36.987	25.99	22.918
AT1G10170_1	1257.33	1418.42	884.912	1005.38	1.12812	1.13614	1.42085	0.573	1.21313	0.247	2.31843	0.357	-1.99244	1262.05	1426.21	1104.3	1353.57	1494.9	1410.33	746.086	725.993	1279.32	1076.16	969.346	974.175
AT1G10180_1	1184.77	1143.21	1200.39	1044.94	0.964921	0.870507	0.98699	0.905	-0.306071	0.575	1.09807	0.972	0.101772	1085.85	1462.46	1047.24	1070.01	1195.49	1168	1093.7	1304.39	1212.43	1128.21	1018.23	993.218
AT1G10190_1	3944.87	1431.69	2433.6	2731.54	0.362925	1.12243	1.621	0.00554	-11.298	0.152	3.05316	0.1	-3.98264	3867.51	3952.05	4016.47	1318.67	1595.96	1394.41	2038.51	2903.28	2435.25	3293.78	2848.44	2172.32
AT1G10200_1	3206.53	3730.29	3059.13	3600.33	1.16334	1.17692	1.04818	0.534	1.32642	0.487	-1.34727	0.878	-0.401578	3007.95	3521.31	3112.64	4187.12	3088.07	4014.45	2843.34	3594.5	2801.07	3700.41	3756.5	3357.33
AT1G10210_1	527.606	807.494	499.287	506.072	1.53049	1.01359	1.05672	0.182	2.90449	0.873	0.359677	0.867	-0.436071	550.889	618.758	430.868	752.594	1014.63	689.523	489.162	537.505	473.386	496.734	474.602	549.773
AT1G10220_1	51.123	76.278	56.078	47.44	1.49205	0.845971	0.911646	0.374	1.87562	0.752	0.655342	0.805	0.611884	52.113	61.037	42.006	69.138	54.428	117.94	68.896	55.282	46.302	50.131	45.268	47.049
AT1G10220_2	35.595	24.964	32.901	26.854	0.701316	0.8162	1.08188	0.208	-2.7208	0.351	1.82295	0.844	-0.495581	33.522	29.615	45.429	26.256	25.736	23.022	36.975	26.2	36.765	24.198	34.014	23.528
AT1G10230_1	7382.85	5274.48	5594.9	5000.63	0.714423	0.893784	1.31957	0.154	-3.15361	0.053	4.88121	0.265	-2.42344	6844.45	7452.2	7889.49	5345.36	4534.53	6053.81	4888.01	6388.82	5608.21	4874.42	5094.18	5035.89
AT1G10240_1	1297.01	1229.91	1216.85	1178.13	0.948262	0.968185	1.06588	0.81	-0.562486	0.607	1.01348	0.804	-0.614917	1233.81	1250.5	1414.16	1276.56	1106.9	1316.65	1159.41	1320.16	1177.18	1117.66	1091.08	1340.95
AT1G10250_1	28.211	24.421	28.114	22.327	0.865642	0.794185	1.00347	0.726	-0.789628	0.553	1.15722	0.996	-0.0194731	29.865	38.016	19.776	27.446	20.501	25.884	27.058	25.753	31.888	21.889	28.997	17.537
AT1G10260_1	51.883	38.588	42.068	35.487	0.743756	0.843566	1.23331	0.503	-1.42247	0.338	1.8752	0.746	-0.778034	41.428	48.602	69.362	28.897	55.628	35.744	76.264	29.353	33.256	24.49	43.925	41.545
AT1G10270_1	880.927	1042.18	502.574	743.35	1.18305	1.47909	1.75283	0.708	0.841395	0.684	0.816664	0.221	-2.69974	688.392	1358.19	731.177	1141.2	873.976	1134.93	419.246	626.167	483.549	931.857	620.983	709.826
AT1G10280_1	855.232	876.508	813.605	698.048	1.02488	0.857969	1.05116	0.945	0.189918	0.398	1.63986	0.91	-0.306183	684.592	1048.26	871.666	924.791	798.591	911.8	943.762	904.136	631.168	706.1	655.127	735.299
AT1G10290_1	2428.11	2382.59	2484.87	2353.81	0.981256	0.947257	0.977155	0.965	-0.12383	0.927	0.218338	0.959	0.149748	2306.68	3239.43	1915.79	2384.6	2121.83	2673.16	2267.32	2739.42	2470.26	2465.62	2343.8	2256.67
AT1G10300_1	98.099	122.247	86.93	151.784	1.24616	1.74604	1.12848	0.485	1.4771	0.201	-2.62029	0.737	-0.800184	90.163	78.932	132.65	133.489	115.433	118.56	87.173	83.099	90.685	186.893	128.36	145.766
AT1G10310_1	4066.04	4344.6	3950.17	3871.93	1.06851	0.980194	1.02933	0.734	0.770917	0.762	0.632468	0.917	-0.283886	4050.27	3842.02	4319.87	4239.39	4640.85	4168.18	3636.86	4093.23	4140.52	3823.07	3844.07	3949.84
AT1G10320_1	334.158	180.484	229.191	449.985	0.540117	1.96336	1.45799	0.242	-2.4869	0.509	-1.27865	0.533	-1.37063	452.41	191.407	430.888	217.344	181.266	149.229	253.582	155.474	305.363	421.211	475.917	454.531
AT1G10330_1	560.566	649.655	492.498	502.807	1.15893	1.02093	1.13821	0.643	1.01666	0.686	0.812892	0.757	-0.745463	453.19	734.511	529.178	738.422	606.499	612.228	527.087	594.452	381.255	517.45	491.397	499.922
AT1G10340_1	61.35	41.557	181.517	45.825	0.677373	0.252458	0.337988	0.409	-1.74761	0.415	1.57907	0.0546	5.25499	65.605	42.648	82.532	28.873	48.913	50.818	213.467	134.585	208.172	54.542	39.105	45.119
AT1G10340_2	58.607	47.206	112.988	54.173	0.805465	0.479455	0.518697	0.526	-1.34944	0.802	0.533402	0.174	3.05024	78.185	44.836	57.423	42.101	45.64	54.744	112.832	79.773	160.254	53.809	51.693	57.155
AT1G10350_1	905.564	1072.54	791.232	989.323	1.18439	1.25036	1.1445	0.585	1.1785	0.767	-0.61835	0.761	-0.737619	766.378	1228.69	788.626	1106.31	1073.52	1038.84	602.823	977.398	840.719	1043.35	923.565	1004.89
AT1G10360_1	1057.39	440.897	632.028	388.801	0.416966	0.615165	1.67301	0.0232	-6.30975	0.0402	5.44495	0.15	-3.28408	1265.27	799.862	1168.18	411.901	443.911	468.731	607.229	554.765	749.46	497.581	411.811	286.828
AT1G10370_1	5347.79	3367.06	4429.61	4821.57	0.629617	1.08849	1.20728	0.112	-3.59974	0.775	0.599272	0.66	-1.00845	4466.3	6380.02	5367.27	3086.66	3128.98	3952.39	3666.13	6461.08	3669.3	3539.15	4958.48	6387.3
AT1G10380_1	803.289	281.429	891.463	990.502	0.350346	1.1111	0.901091	0.0826	-4.0414	0.48	-1.37142	0.675	0.971264	881.724	730.39	804.874	172.443	500.289	258.368	851.838	972.752	854.97	778.088	926.181	1348.47
AT1G10385_1	36.346	25.759	32.946	21.074	0.708712	0.639649	1.10322	0.132	-3.35699	0.0261	6.3696	0.719	-0.847606	38.372	35.502	35.247	28.693	27.111	21.972	37.626	33.965	27.982	23.102	20.975	19.314
AT1G10390_1	2536.13	2714.09	2392.03	2743.51	1.07017	1.14693	1.06024	0.795	0.605887	0.733	-0.697969	0.877	-0.405757	2391.51	3096.26	2202.96	2741.06	2671.14	2730.61	1983.64	2838.25	2431.01	2925.85	2553.89	2763.53
AT1G10400_1	17.074	20.699	18.008	20.688	1.21234	1.14884	0.948145	0.519	1.37091	0.553	-1.15872	0.932	0.237149	13.501	18.07	20.402	24.372	19.869	18.314	27.358	18.054	11.822	27.561	18.516	17.35
AT1G10410_1	2498.83	2971.51	2527.48	2509.49	1.18916	0.992884	0.988667	0.384	1.83891	0.983	-0.0536092	0.97	0.113275	2354.91	2626.47	2522.69	3161.06	2633.18	3152.22	2391.55	2485.9	2715.79	2396.39	2502.56	2635.2
AT1G10417_1	20.755	21.895	19.608	24.924	1.05494	1.27109	1.05847	0.884	0.363207	0.518	-1.2539	0.869	-0.430211	22.921	16.241	24.017	21.228	26.43	18.709	19.12	19.904	19.81	26.142	28.994	20.427
AT1G10419_1	84.471	92.869	87.681	93.893	1.09942	1.07085	0.963381	0.833	0.498705	0.797	-0.54432	0.943	0.199347	62.082	126.711	76.619	81.937	100.133	97.622	95.031	85.153	83.302	98.561	106.127	79.137
AT1G10430_1	1652.12	1639.7	1300.88	1486.54	0.992481	1.14272	1.27001	0.978	-0.080382	0.513	1.26838	0.349	-2.023	1496.46	1755.62	1716.45	1792.51	1595.02	1541.94	1133.01	1504.73	1291.26	1455.5	1467.36	1538.09
AT1G10450_1	1921.06	2356.31	2207.98	2335.87	1.22657	1.05792	0.870053	0.35	1.97827	0.33	-1.90352	0.614	1.13596	1769.21	2264.49	1769.59	2252.89	2481.35	2340.29	1936.42	2343.63	2371.89	2326.71	2171.94	2522.06
AT1G10455_1	18.463	17.578	22.487	22.241	0.952051	0.989039	0.821071	0.871	-0.402139	0.5	-1.31063	0.57	1.2622	16.11	17.634	22.157	18.136	19.615	15.268	28.478	17.739	22.509	18.84	28.291	20.639
AT1G10460_1	77.345	94.473	107.661	78.588	1.22144	0.729954	0.718416	0.594	1.1523	0.975	-0.0799393	0.396	1.82649	72.229	95.592	67.015	75.791	85.159	130.641	144.631	78.793	109.503	51.643	96.512	97.38
AT1G10470_1	563.14	464.131	533.015	577.242	0.824184	1.08298	1.05652	0.299	-2.1985	0.897	-0.295727	0.856	-0.461945	589.245	516.737	586.52	443.149	458.088	492.519	465.077	518.348	628.162	547.643	612.001	573.885
AT1G10480_1	23.149	16.105	22.73	18.421	0.695712	0.810443	1.01841	0.337	-2.03027	0.508	1.28257	0.978	-0.0828125	21.098	30.937	19.004	12.257	17.292	19.707	18.537	17.956	35.281	24.501	16.634	15.339
AT1G10490_1	162.598	169.386	179.351	141.224	1.04174	0.787417	0.906593	0.873	0.395721	0.349	1.8299	0.669	0.985895	166.815	164.778	156.392	157.072	154.209	200.642	168.009	193.086	177.838	138.675	149.179	136.15
AT1G10500_1	4646.89	4763.49	4686.99	4753.18	1.02509	1.01412	0.991445	0.905	0.30405	0.921	-0.235285	0.977	0.0869295	4754.96	4370.06	4828.96	4714.49	4856.08	4721.24	4691.29	4455.7	4925.76	5008.74	5224.8	4103.51
AT1G10510_1	1015.79	1027.65	848.902	979.515	1.01168	1.15386	1.19659	0.966	0.121056	0.871	0.364401	0.458	-1.60095	956.347	950.338	1153.23	1099.58	986.295	1000.69	808.519	942.196	803.049	916.772	1104.96	927.733
AT1G10520_1	172.837	151.038	147.361	157.542	0.873874	1.06909	1.17288	0.679	-0.918214	0.765	0.62298	0.627	-1.0972	185.58	132.759	209.564	136.488	142.395	177.283	131.831	159.114	152.553	182.424	161.757	132.508
AT1G10522_1	7602.59	3736.47	7648.08	3680.85	0.491474	0.481277	0.994052	0.0903	-3.91212	0.0853	3.99517	0.993	0.0296399	11313.2	6264.39	6200.38	3827.35	3308	4120.23	6918.61	6544.41	9880.23	4111.59	3781.7	3207.35
AT1G10522_2	5385.22	3371.78	4399.6	3611.44	0.626118	0.820857	1.22403	0.0669	-4.38961	0.0857	3.98276	0.455	-1.60893	5409.99	4629.12	6236.12	3512.85	3136.75	3478.87	4893.89	4524.65	3845.91	3516.21	3763.91	3558.99
AT1G10530_1	220.042	276.826	224.209	233.558	1.25806	1.0417	0.981415	0.231	2.56389	0.762	-0.633052	0.962	0.140141	212.209	209.932	239.153	267.055	299.367	265.346	186.731	214.583	281.285	263.209	229.51	210.902
AT1G10538_1	43.473	31.603	36.401	40.493	0.726955	1.11242	1.1943	0.275	-2.32066	0.838	0.444844	0.624	-1.10848	48.882	35.086	47.906	26.198	36.15	33.329	42.587	27.789	40.755	40.719	51.974	31.374
AT1G10540_1	13894.6	11253.5	10334.9	18331.4	0.809918	1.77374	1.34444	0.634	-1.04228	0.454	-1.44945	0.569	-1.26514	17543.9	8862.51	17252.6	9962.16	12982.1	11019.5	10506.9	7568.33	13881.7	18115.7	18580.5	18300.8
AT1G10550_1	1252.64	902.012	621.907	1313.88	0.720086	2.11266	2.0142	0.444	-1.6185	0.879	-0.343171	0.12	-3.65046	1121.49	1356.75	1291.77	1231.27	573.466	1039.38	484.764	954.701	519.731	1725.79	1210.33	1085.86
AT1G10560_1	65.307	90.594	147.532	72.151	1.3872	0.489058	0.442667	0.58	1.19519	0.87	-0.367525	0.191	2.9161	43.933	122.426	51.787	79.549	111.144	84.097	179.223	110.561	162.055	68.788	62.801	86.946
AT1G10570_1	971.791	1128.83	1114.39	1535.23	1.1616	1.37764	0.87204	0.538	1.31612	0.11	-3.55992	0.682	0.952646	995.52	807.145	1142.13	1057.01	1163.34	1169.78	1248.04	904.912	1225.39	1567.62	1772.9	1301.94
AT1G10580_1	3182.45	3701.66	2093.25	3950.22	1.16315	1.88712	1.52034	0.639	1.02713	0.389	-1.67459	0.211	-2.76128	2607.95	4021.13	3073.54	4379.99	3700.39	3129.46	1727.31	2338.38	2270.81	3757.22	3753.06	4371.33
AT1G10585_1	31.037	31.869	33.521	24.719	1.02683	0.73741	0.925883	0.97	0.109527	0.612	1.00241	0.889	0.37336	23.87	49.331	25.39	24.542	29.629	44.514	38.993	30.734	31.431	32.993	21.207	21.587
AT1G10586_1	27.044	23.786	37.687	23.864	0.879542	0.633216	0.717598	0.62	-1.08209	0.594	1.04904	0.371	1.92982	22.998	33.486	25.683	22.628	24.179	24.597	50.493	29.615	35.795	26.17	22.824	22.752
AT1G10586_2	17.053	16.139	23.662	13.227	0.946391	0.559001	0.720692	0.899	-0.320984	0.325	1.92344	0.371	1.93177	21.065	13.99	16.828	21.324	15.79	12.485	31.52	19.517	21.537	15.396	12.307	12.214
AT1G10588_1	10.251	9.622	11.246	12.42	0.938617	1.10437	0.911484	0.811	-0.559218	0.357	-1.79371	0.771	0.707278	9.208	12.182	9.602	8.645	10.595	9.725	13.05	11.228	9.708	11.396	12.41	13.547
AT1G10588_2	40.073	28.748	23.31	22.474	0.717388	0.964157	1.71916	0.619	-1.08366	0.274	2.16498	0.312	-2.18295	28.444	67.382	33.576	43.75	17.398	31.214	24.654	29.453	17.442	32.914	19.411	17.768
AT1G10590_1	11999.3	10631	10737.6	10298.5	0.885971	0.959107	1.1175	0.514	-1.3886	0.371	1.73758	0.618	-1.12548	12721.5	12253.1	11083.5	10024.7	11085.6	10811.6	10582.9	10880.7	10751.2	11240.9	9491.03	10237.8
AT1G10590_2	18574.2	17814.6	17144.2	17543.8	0.959102	1.02331	1.08341	0.844	-0.472688	0.718	0.734448	0.75	-0.766297	19254.5	17998	18491.7	19317.1	18025.9	16236.3	15256.8	17911.7	18439.6	17024.5	18664.4	16993.5
AT1G10590_3	68.541	95.502	72.542	76.175	1.39336	1.05008	0.944842	0.191	2.8442	0.654	-0.892582	0.894	0.358076	61.625	61.331	85.194	99.511	92.225	94.911	55.893	84.077	81.233	82.429	76.934	69.7
AT1G10600_1	1234.35	1307.91	1019.93	1158.45	1.05959	1.13582	1.21023	0.771	0.67055	0.759	0.640218	0.49	-1.50061	1139.53	1233.43	1338.05	1270.68	1321.13	1332.77	828.108	1110.77	1153.44	1236.56	1255.23	1001.6
AT1G10600_2	544.323	572.633	443.419	490.562	1.05201	1.10632	1.22756	0.916	0.271634	0.752	0.655981	0.581	-1.22966	737.777	416.924	524.309	502.53	755.4	494.642	388.867	439.226	510.451	499.183	546.987	432.361
AT1G10600_3	2165.03	2123.17	1832.64	1794.87	0.980666	0.979392	1.18137	0.931	-0.229221	0.269	2.1922	0.464	-1.57747	2240.67	1982.87	2284.12	2131.73	2151.54	2086.75	1781.01	1717.07	2012.69	1929.77	1697.13	1765.56
AT1G10610_1	126.394	113.784	103.785	154.345	0.900233	1.48716	1.21784	0.718	-0.811588	0.288	-2.09678	0.586	-1.21454	116.734	138.94	124.495	100.785	145.203	100.663	110.264	75.518	134.253	141.572	173.457	149.728
AT1G10620_1	16.753	18.763	28.949	19.055	1.12001	0.658225	0.578704	0.624	1.07069	0.424	-1.54978	0.109	3.82394	15.344	17.533	17.477	19.31	21.222	16.119	23.308	37.305	27.901	18.218	20.084	18.908
AT1G10630_1	16660	19659	17649.6	15213.7	1.18001	0.861986	0.943927	0.402	1.77386	0.608	1.01128	0.838	0.514989	17140.8	17687.1	15252.4	21204.8	17953	19957.8	20203.5	16831.3	16168.3	16477.2	15438.6	13842.5
AT1G10640_1	4191.38	4428.98	5276.47	7531.14	1.05669	1.4273	0.794352	0.891	0.341808	0.122	-3.40231	0.603	1.16453	3571.44	5676.31	3632.13	4931.82	3649.43	4827.02	4219.91	7450.48	4672.45	5918.42	7866.41	9174.86
AT1G10650_1	2422.21	4338.08	2513.78	2729.53	1.79096	1.08583	0.963572	0.108	3.64686	0.7	-0.77814	0.94	0.213269	1914.51	3349.61	2216.07	4477.23	3863.9	4719.08	2238.64	3067.85	2312.94	2537	2911.34	2753.28
AT1G10650_2	1779.4	3392.09	1857.44	2048.62	1.90631	1.10293	0.957986	0.104	3.70673	0.677	-0.83623	0.935	0.225096	1572.02	2589.17	1384.22	3600.63	3050.98	3552.92	1627.5	2315.5	1700.52	1936.08	2066.91	2148.54
AT1G10657_1	26.312	21.727	37.555	50.174	0.825713	1.33599	0.700629	0.55	-1.2799	0.0625	-4.55169	0.241	2.56883	29.82	20.137	30.338	20.771	19.009	25.975	38.84	37.956	35.93	43.851	50.055	57.544
AT1G10657_2	63.941	50.09	120.806	152.391	0.78337	1.26145	0.529289	0.39	-1.81801	0.0255	-6.48258	0.068	4.74003	68.41	51.795	73.779	44.91	46.833	59.752	127.337	131.506	105.285	126.262	163.742	171.176
AT1G10657_3	39.505	25.93	55.201	69.463	0.65639	1.25837	0.715651	0.0792	-4.11332	0.163	-2.94313	0.444	1.64409	41.714	44.003	33.587	25.925	26.89	25.01	85.945	47.734	41	46.873	74.383	96.131
AT1G10660_1	1139.13	1278.97	1168.08	1173.99	1.12276	1.00506	0.97522	0.726	0.7904	0.893	-0.311239	0.95	0.175036	1162.27	1025.57	1240.07	1112.69	1719.6	1093.41	942.341	1134.28	1491.02	1110.78	1100.02	1324.23
AT1G10660_4	30.999	29.818	32.391	29.085	0.961905	0.89792	0.95703	0.912	-0.284619	0.791	0.560667	0.921	0.272801	27.047	28.923	38.079	25.212	35.332	29.762	40.551	25.099	33.39	28.324	27.659	31.404
AT1G10670_1	7547.55	7061.92	4750.49	8349.73	0.935658	1.75765	1.58879	0.748	-0.735141	0.536	-1.20544	0.126	-3.57143	6889.82	8308.5	7510.81	7224.11	7256.03	6718.7	3850.75	5435.14	5122.24	8362.97	8361.18	8325.08
AT1G10670_2	7400.62	6840.65	4531.9	8200.71	0.924336	1.80955	1.63301	0.718	-0.813478	0.558	-1.14572	0.0918	-4.11775	6668.71	8348.92	7280.01	6678.01	7318.1	6550.09	3916.07	4888.84	4861.64	8452.45	7976.73	8179.87
AT1G10680_1	445.949	246.182	534.232	501.911	0.552041	0.939501	0.834749	0.0206	-6.55171	0.528	-1.22604	0.62	1.12075	443.898	450.221	443.76	222.84	274.122	244.249	515.659	734.452	402.591	589.761	455.927	470.229
AT1G10682_1	1881.08	1637.27	3141.3	2771	0.870385	0.882118	0.598822	0.865	-0.418481	0.121	-3.41726	0.0745	4.54774	2197.08	1683.62	1799.41	855.786	3421.91	1498.73	3166.44	2999.1	3264.14	2604.36	3230.08	2529.27
AT1G10690_1	77.912	102.789	155.145	171.007	1.3193	1.10223	0.502184	0.716	0.818379	0.159	-2.98327	0.296	2.25999	143.007	66.93	49.411	67.92	173.273	92.281	141.094	111.919	236.485	193.284	157.898	163.857
AT1G10700_1	1268.27	1168.38	1049.64	1161.08	0.921243	1.10617	1.20829	0.713	-0.826086	0.623	0.973984	0.459	-1.59547	1130.88	1430.18	1261.33	1263.92	1102.47	1144.65	951.083	1199.58	1013.61	1185.79	1124.52	1173.83
AT1G10705_1	73.445	48.87	97.801	113.196	0.665397	1.15742	0.750972	0.36	-1.93407	0.326	-1.91951	0.656	1.01883	85.322	45.41	102.253	50.28	51.393	45.169	154.019	94.336	64.383	132.889	120.342	90.696
AT1G10710_1	535.514	196.797	775.46	933.128	0.367491	1.20332	0.690576	0.035	-5.49964	0.127	-3.33526	0.38	1.8893	619.298	393.372	630.389	150.796	244.709	206.544	1040.05	774.574	578.845	757.902	1112.88	963.304
AT1G10710_2	25.879	28.416	23.439	20.016	1.09803	0.853948	1.10409	0.849	0.459296	0.282	2.12558	0.832	-0.531671	31.863	23.178	23.467	26.098	20.553	42.775	16.791	23.904	32.083	19.266	22.76	18.288
AT1G10717_1	1983.37	973.103	2678.26	2740.62	0.490631	1.02328	0.740544	0.0184	-6.8426	0.193	-2.6853	0.354	2.00538	1838.86	1801.7	2354.94	934.463	999.483	986.596	3313.94	2736.24	2118.66	2325.76	3131.2	2826.63
AT1G10720_1	940.871	938.176	810.046	1010.09	0.997136	1.24695	1.1615	0.992	-0.0312944	0.689	-0.804001	0.517	-1.41637	871.902	909.987	1049.75	969.839	958.106	888.669	757.327	840.27	835.272	980.146	976.259	1077.02
AT1G10730_1	311.239	326.768	224.443	311.344	1.04989	1.38719	1.38672	0.858	0.436418	0.999	-0.00333033	0.199	-2.84136	268.564	352.534	318.446	361.472	332.993	289.873	209.548	223.795	241.093	292.839	304.188	338.807
AT1G10740_1	1721.11	2050.98	1984.88	2197.9	1.19166	1.10732	0.867114	0.599	1.13914	0.178	-2.79708	0.627	1.09732	1820.6	1548.97	1807.89	1783.35	2826.79	1711.4	1667.05	1941.36	2416.28	2294.26	2055.34	2251.65
AT1G10740_2	149.938	201.483	198.637	256.452	1.34377	1.29106	0.754836	0.446	1.61083	0.111	-3.54566	0.409	1.77299	125.23	129.062	208.558	159.449	251.941	203.608	183.264	203.184	210.481	242.02	273.994	254.345
AT1G10745_1	7512.46	3053.01	6652.4	7265.88	0.406393	1.09222	1.12928	0.0249	-6.16599	0.917	0.245978	0.74	-0.793527	6950.37	6146.63	9924.32	2825.2	2901.6	3471.36	7652.12	6447.99	5966.64	7336.25	7559.75	6916.46
AT1G10747_1	21.024	19.515	21.121	13.457	0.928214	0.63715	0.995419	0.79	-0.618043	0.102	3.69085	0.99	0.0385952	22.056	23.154	18.198	20.992	16.264	21.769	20.769	19.07	23.79	15.982	13.441	11.345
AT1G10750_1	45.836	53.515	43.251	65.696	1.16752	1.51892	1.05976	0.655	0.982632	0.203	-2.6042	0.923	-0.2663	39.329	57.748	42.4	69.175	45.841	48.33	30.261	67.174	39.803	78.409	57.239	63.175
AT1G10760_1	3890.3	4935.57	2861.99	3069.99	1.26869	1.07268	1.3593	0.194	2.8211	0.192	2.69247	0.28	-2.34063	3588.86	4056.03	4044.76	4876.72	5074.51	4858.35	2272.19	3206.37	3217.7	2781.76	3196.22	3254.28
AT1G10770_1	972.214	931.052	2623.06	2296.21	0.957661	0.875393	0.370641	0.93	-0.232103	0.0506	-4.94846	0.0502	5.57937	853.908	1176.56	914.663	635.624	1079.4	1176.36	2083.74	3706.8	2336.58	1640.32	2489.99	2964.19
AT1G10780_1	899.248	531.823	632.703	535.996	0.591409	0.847153	1.42128	0.0237	-6.26047	0.0394	5.48438	0.214	-2.74715	896.476	844.838	960.123	541.384	541.758	512.851	662.662	744.938	513.083	608.681	482.818	523.977
AT1G10790_1	809.848	1069.01	597.26	620.277	1.32001	1.03854	1.35594	0.475	1.51058	0.367	1.75133	0.484	-1.51941	614.963	1075.5	803.066	1303.57	820.714	1141.87	527.289	838.669	481.783	558.332	637.285	670.704
AT1G10800_1	15.202	17.591	19.937	19.881	1.15713	0.997221	0.762535	0.639	1.02873	0.138	-3.20469	0.23	2.64207	14.322	16.618	14.762	23.465	15.016	15.45	19.517	21.269	19.089	19.68	21.004	19.011
AT1G10810_1	20.679	15.136	15.664	14.816	0.731923	0.945861	1.3202	0.463	-1.55093	0.335	1.88476	0.516	-1.42067	30.279	15.495	18.85	12.595	14.232	19.344	14.248	19.586	13.771	14.815	13.565	16.183
AT1G10820_1	2720.45	3729.91	2636.86	3757.75	1.37106	1.42509	1.0317	0.244	2.47923	0.179	-2.7882	0.93	-0.245535	2672.57	2262.25	3330.08	4230.48	3469.82	3535.08	2549	2605.79	2760.26	3594.86	3946.72	3739.96
AT1G10820_2	2816.28	3982.58	2762.06	3854.63	1.41413	1.39556	1.01963	0.106	3.6731	0.0941	-3.81738	0.945	-0.194795	2872.81	2582.73	3010.53	4414.4	3791.82	3773.75	2747.23	2728.17	2811.48	3809.93	3742.4	4016.8
AT1G10830_1	2229.38	1955.69	1720.86	1749.45	0.877236	1.01661	1.2955	0.511	-1.39551	0.243	2.34571	0.298	-2.24551	2208.31	2457.72	2041.53	2056.89	1803.68	2016.17	1646.43	1979.98	1563.27	1892.86	1499.38	1886.57
AT1G10830_2	61.587	56.827	45.079	62.135	0.922709	1.37837	1.3662	0.849	-0.460806	0.985	-0.0451863	0.308	-2.20364	72.061	50.669	63.976	77.51	43.133	54.89	54.505	39.847	42.179	93.832	52.824	48.398
AT1G10840_1	10560.5	10003.8	8649.78	9744.56	0.947293	1.12657	1.22089	0.785	-0.631615	0.611	1.00438	0.47	-1.56093	10460.7	9991.7	11268	10518.6	10073.5	9448.51	6959.65	9980.17	9317.3	10053.5	9239.86	9961.01
AT1G10840_2	11.767	12.661	15.307	16.904	1.07598	1.10435	0.768762	0.832	0.501801	0.215	-2.51908	0.48	1.53293	10.315	10.287	15.356	11.607	14.979	11.675	15.293	12.073	19.425	20.044	15.616	15.431
AT1G10850_1	3014.82	2358.89	3347.85	2769.9	0.78243	0.827367	0.900526	0.503	-1.4213	0.797	0.545265	0.812	0.59114	2463.47	4183.6	2658.81	2288.56	1997.26	2871.62	3374.21	4054.87	2742.51	3020.58	2486.33	2829.71
AT1G10865_1	6928.07	7764.06	7503.79	6413.2	1.12067	0.854662	0.923276	0.537	1.3173	0.669	0.855944	0.73	0.821573	6990.77	7074.65	6723.67	8517.02	7484.23	7342.29	7855.72	7066.04	7611.67	6714.64	6990.56	5619.4
AT1G10870_1	1520.79	1455.94	1277.91	1559.8	0.957355	1.22058	1.19006	0.858	-0.434255	0.909	-0.264437	0.498	-1.47778	1443.15	1373.36	1774.67	1449.95	1512.75	1407.05	1201.73	1422.19	1221.05	1600.42	1562.67	1517.4
AT1G10880_1	68.705	103.295	103.821	45.519	1.50345	0.438436	0.661768	0.335	2.03639	0.212	2.53882	0.356	1.99675	66.838	67.419	71.972	150.924	108.302	67.428	164.112	71.321	95.608	61.942	46.315	32.875
AT1G10890_1	773.915	669.318	754.212	838.584	0.864847	1.11187	1.02612	0.537	-1.31673	0.691	-0.799666	0.951	-0.173468	796.383	676.38	860.531	645.272	606.007	766.79	818.121	578.083	907.136	811.632	930.362	780.959
AT1G10900_1	617.836	561.085	534.07	579.227	0.908146	1.08455	1.15684	0.705	-0.847571	0.759	0.638091	0.585	-1.21884	566.837	575.516	722.942	618.085	488.664	584.827	545.612	585.325	476.996	531.951	593.757	615.269
AT1G10910_1	348.425	378.846	296.206	514.398	1.08731	1.73662	1.17629	0.721	0.803271	0.0955	-3.78864	0.566	-1.27226	337.983	309.773	404.007	392.113	397.984	348.426	282.823	263.111	349.244	513.698	471.581	561.866
AT1G10920_1	94.304	125.396	137.394	158.407	1.3297	1.15294	0.686373	0.58	1.19503	0.183	-2.75698	0.379	1.89463	64.592	134.202	96.75	85.236	147.235	157.113	117.707	164.669	133.81	154.361	144.103	178.694
AT1G10930_1	524.77	420.649	364.714	567.435	0.801587	1.55584	1.43885	0.288	-2.2538	0.678	-0.833062	0.238	-2.58571	486.603	510.418	581.843	468.362	407.121	390.349	283.783	436.108	391.99	547.694	631.341	528.38
AT1G10940_1	3147.96	3247.66	3200.05	3984.77	1.03167	1.24522	0.983724	0.902	0.313903	0.139	-3.18773	0.954	0.163436	3114.42	3137.91	3192.06	2876.36	3765.39	3162.72	3107.08	3000.61	3514.85	4140.44	3916.28	3902.02
AT1G10950_1	10331.5	10113.1	6535.56	8643.09	0.978856	1.32247	1.58082	0.928	-0.238597	0.278	2.1434	0.188	-2.93975	9916.65	10708	10385.4	11204.8	9821.9	9398.33	4974.51	8772.96	6396.65	9252.96	7882.25	8852.72
AT1G10960_1	14726.2	9827.18	11783.7	12590.2	0.667328	1.06844	1.24971	0.0603	-4.56174	0.368	1.74919	0.408	-1.77859	13806.4	14432.7	16026.5	9234.2	9959.45	10319.3	10664.4	14442.3	10623.6	11411.7	12916.5	13539.4
AT1G10970_1	4071.75	4830.38	1662.18	2138.6	1.18631	1.28662	2.44964	0.447	1.6069	0.139	3.18863	0.0467	-5.72656	3422.62	4502.69	4380.4	5142.73	4649.17	4713.84	1405.08	2205.07	1482.22	1439.51	2179.44	3117.67
AT1G10980_1	131.93	114.447	73.18	128.123	0.867483	1.75079	1.80281	0.664	-0.960096	0.94	0.17985	0.388	-1.85999	97.386	164.483	143.355	120.317	107.186	116.238	39.918	143.428	68.451	145.432	105.43	137.17
AT1G10990_1	51.759	72.335	111.775	85.923	1.39754	0.768715	0.463068	0.328	2.06721	0.169	-2.88183	0.105	3.90065	56.942	66.444	36.65	67.983	74.79	74.44	112.637	86.309	143.645	104.549	76.231	79.593
AT1G10990_2	31.962	56.562	84.137	50.227	1.76965	0.596972	0.379884	0.0395	5.26281	0.0543	-4.8218	0.0813	4.35804	36.155	29.684	30.424	59.063	62.582	48.956	112.738	50.032	105.593	54.762	48.784	47.431
AT1G11000_1	228.166	116.566	172.488	196.09	0.510882	1.13683	1.32279	0.0683	-4.34519	0.68	0.828885	0.524	-1.39565	277.212	165.219	259.346	111.095	110.555	128.957	129.608	169.261	233.933	156.496	191.078	252.148
AT1G11020_1	4244.5	4262.77	3405.31	3980.08	1.00431	1.16878	1.24643	0.989	0.0448691	0.71	0.753516	0.458	-1.59729	3938.62	4327.38	4486.52	3976.24	4806.54	4052.95	2630.9	3896.51	3852.03	4152.8	3651.86	4157.38
AT1G11030_1	60.654	67.983	59.314	36.475	1.12083	0.614946	1.0226	0.736	0.763278	0.104	3.66001	0.957	-0.155209	57.608	73.94	52.387	81.645	53.388	72.085	50.124	71.531	58.201	43.403	37.632	29.71
AT1G11040_1	16.035	16.352	15.184	11.694	1.01976	0.770176	1.05604	0.977	0.0857988	0.366	1.75841	0.913	-0.295037	15.205	22.256	12.183	24.533	12.263	14.532	13.937	19.179	13.096	14.61	10.774	10.16
AT1G11050_1	883.792	1460.19	1350.67	950.441	1.65218	0.703683	0.654338	0.0982	3.77962	0.687	-0.810079	0.127	3.54639	836.752	1010.11	816.743	1151.32	1601.19	1688.83	1389.31	1176.66	1507.29	947.828	967.25	936.498
AT1G11055_1	28.939	43.427	46.024	30.363	1.50065	0.65971	0.628768	0.282	2.2825	0.907	-0.269948	0.17	3.09345	33.495	33.639	21.508	33.877	44.033	54.901	41.905	49.053	47.426	35.563	34.554	22.778
AT1G11060_1	580.317	684.508	689.058	679.421	1.17954	0.986014	0.842189	0.612	1.10228	0.49	-1.33848	0.565	1.27413	516.615	721.352	524.425	820.253	543.268	719.737	705.087	766.826	605.101	736.578	678.8	627.274
AT1G11070_1	205.548	87.587	160.136	128.026	0.426115	0.799484	1.28358	0.0549	-4.71792	0.224	2.45458	0.477	-1.54323	254.467	163.658	208.53	68.139	119.253	82.69	127.133	190.841	169.254	176.47	129.268	91.989
AT1G11080_1	422.892	223.034	612.172	698.092	0.527403	1.14035	0.690805	0.439	-1.63496	0.0318	-5.90695	0.303	2.21872	427.443	425.587	415.74	102.714	549.066	196.725	569.233	465.07	866.587	624.157	742.675	733.914
AT1G11090_1	2585.21	2805.38	2363.43	2326.02	1.08517	0.984175	1.09384	0.703	0.854538	0.628	0.961439	0.735	-0.806032	2490.21	2829.02	2452.53	3128.74	2699.05	2614.53	2086.04	2612.77	2422.16	2356.42	1960.81	2723.67
AT1G11100_1	182.087	142.057	89.848	121.86	0.780158	1.35629	2.02661	0.481	-1.48971	0.269	2.19699	0.13	-3.50977	154.649	148.661	262.6	138.738	134.509	153.617	66.58	105.603	103.16	102.413	118.559	149.036
AT1G11110_1	59.843	38.114	46.651	44.548	0.636904	0.954924	1.28278	0.287	-2.26026	0.496	1.32083	0.554	-1.30522	71.286	38.62	77.844	33.359	43.804	37.891	48.304	45.753	45.939	57.176	45.948	33.652
AT1G11112_1	16.659	23.855	23.489	28.691	1.43196	1.22147	0.709236	0.506	1.41157	0.124	-3.37714	0.402	1.80059	13.668	17.208	19.656	14.693	39.981	23.109	20.788	34.348	18.149	21.3	33.249	33.346
AT1G11120_1	145.892	121.468	178.516	151.967	0.832584	0.851282	0.817251	0.44	-1.63336	0.852	-0.410725	0.47	1.56053	150.443	141.951	145.407	107.692	148.751	111.876	225.674	156.353	161.229	128.636	160.331	170.165
AT1G11120_2	813.272	375.392	1023.42	834.861	0.461583	0.815759	0.794664	0.0121	-8.19301	0.895	-0.301076	0.659	1.01283	787.413	844.403	809.013	410.058	330.247	390.636	1730.35	902.24	686.596	797.013	778.751	937.516
AT1G11130_1	684.768	792.209	782.22	712.413	1.1569	0.910757	0.875415	0.495	1.4497	0.802	-0.532264	0.649	1.04067	676.781	672.575	705.409	823.097	679.07	889.516	925.057	824.209	627.743	690.254	732.355	715.261
AT1G11145_1	25.159	27.495	23.905	20.474	1.09287	0.856483	1.05246	0.855	0.443319	0.502	1.30384	0.868	-0.433839	25.055	22.235	28.585	38.415	30.082	17.988	21.727	26.841	23.423	25.468	22.656	14.874
AT1G11150_1	117.137	120.298	112.512	79.838	1.02698	0.709589	1.0411	0.926	0.24452	0.186	2.73104	0.932	-0.235598	107.369	132.236	113.201	114.729	139.276	108.948	87.697	159.495	101.828	105.551	69.936	68.938
AT1G11160_1	22.05	25.089	14.511	24.236	1.13781	1.67019	1.51955	0.724	0.794847	0.752	-0.655893	0.215	-2.73719	16.628	23.684	27.223	21.011	24.704	30.423	12.885	14.67	16.164	21.604	26.456	24.906
AT1G11170_1	501.685	1081.25	931.326	422.717	2.15524	0.453888	0.538678	0.0172	7.01552	0.434	1.51525	0.116	3.72547	598.2	450.899	468.133	1076.79	1166.91	1006.03	936.805	704.521	1223.95	432.198	467.996	373.444
AT1G11170_2	368.301	831.52	744.671	357.827	2.25772	0.480517	0.494582	0.0128	7.98419	0.902	0.284285	0.0688	4.71643	419.039	330.432	360.804	874.901	870.395	754.993	773.128	576.455	926.567	343.984	401.438	331.79
AT1G11175_1	4116.96	3414.1	6771.36	5023.75	0.829278	0.741912	0.607996	0.788	-0.624365	0.646	-0.914037	0.403	1.79859	6656.02	2733.27	3835.59	2524.82	5751.17	2740.58	6799.23	4542.24	10053	5300.22	5017.1	4768.02
AT1G11180_1	921.597	827.496	899.91	921.137	0.897894	1.02359	1.0241	0.677	-0.926288	0.998	0.0063123	0.936	-0.222734	895.62	921.089	948.85	721.372	1026.58	765.151	812.315	879.355	1020.25	989.337	870.673	907.346
AT1G11185_1	317.257	349.252	690.065	401.542	1.10085	0.58189	0.45975	0.905	0.305129	0.667	-0.858993	0.195	2.88509	529.011	224.965	268.321	218.822	590.192	329.861	821.205	452.737	883.837	574.284	409.518	275.292
AT1G11190_1	329.437	248.879	4057.38	1997.46	0.755468	0.492304	0.0811946	0.867	-0.412882	0.177	-2.80785	0.105	3.89507	1512.22	99.964	236.516	164.307	453.684	206.803	4381.52	2426.29	6283.02	2465.42	1993.24	1621.76
AT1G11200_1	3252.23	2952.05	2633.71	2590.76	0.9077	0.983692	1.23485	0.58	-1.1933	0.186	2.73257	0.398	-1.81908	3226.2	3104.74	3434.23	2900.55	2954.57	3001.91	2219.83	2927.38	2811.28	2712.12	2373.99	2700.8
AT1G11220_1	39.45	28.455	20.273	53.813	0.721293	2.65435	1.94589	0.224	-2.60496	0.187	-2.72982	0.0918	-4.11986	44.871	35.092	38.991	25.066	34.926	26.317	18.783	16.09	27.571	53.669	46.42	62.55
AT1G11230_1	14.101	11.141	13.324	12.271	0.790088	0.920955	1.05827	0.321	-2.09867	0.504	1.29619	0.864	-0.442654	16.003	11.798	14.849	10.22	11.22	12.059	12.942	11.982	15.254	11.677	13.335	11.866
AT1G11240_1	4172.62	3393.27	3379.12	4025.55	0.813223	1.1913	1.23482	0.367	-1.90282	0.875	0.355247	0.495	-1.48599	4349.3	3514.6	4752.59	3619.04	3394.85	3180.11	2748.99	3504.24	4005.38	3988.81	4006.36	4082.09
AT1G11250_1	42.418	54.906	96.287	81.985	1.2944	0.851467	0.440541	0.37	1.88817	0.0994	-3.7366	0.096	4.04498	45.352	46.828	35.938	66.479	55.999	44.464	104.154	135.654	63.182	57.798	109.408	87.145
AT1G11260_1	7691.33	6985.63	16879.3	12088	0.908247	0.716145	0.455666	0.945	-0.189402	0.516	-1.25823	0.324	2.12825	14313.2	3664.31	8675.1	3297.12	18011	5740.43	16816.8	10787.4	26509.7	17990.6	10763.7	9121.38
AT1G11265_1	13.389	13.765	12.948	10.131	1.0281	0.78247	1.03405	0.974	0.0916177	0.613	1.00106	0.969	-0.114284	8.899	25.424	10.608	19.706	10.943	12.095	11.003	10.724	18.397	8.384	10.212	12.148
AT1G11270_1	443.448	394.014	449.268	382.613	0.888525	0.851636	0.987044	0.56	-1.24818	0.549	1.16768	0.971	0.109479	487.785	442.205	404.274	387.304	427.731	369.244	528.083	423.086	405.87	368.002	317.697	479.089
AT1G11270_2	916.769	857.893	999.923	873.338	0.935778	0.873406	0.91684	0.718	-0.811551	0.8	0.536781	0.78	0.67924	936.9	925.901	888.224	857.228	903.167	815.519	1255.02	917.284	868.453	812.521	820.566	999.079
AT1G11270_3	555.552	504.71	568.919	496.125	0.908483	0.872048	0.976504	0.62	-1.08223	0.628	0.959494	0.951	0.17388	603.653	543.82	522.313	474.101	533.504	508.295	731.056	504.922	498.857	504.971	406.427	595.009
AT1G11280_1	902.856	1030.6	946.747	1101.44	1.14149	1.16339	0.95364	0.498	1.4356	0.286	-2.10461	0.874	0.411732	856.215	844.857	1017.39	1071.5	1028.13	993.652	839.783	1057.52	955.531	1168.05	998.872	1145.27
AT1G11280_3	855.6	1022.71	897.488	1065.44	1.19531	1.18713	0.953327	0.313	2.1365	0.232	-2.4083	0.868	0.43242	816.04	829.656	925.131	1011.34	1033.78	1023.13	809.26	1019.39	876.307	1097.49	951.521	1158.16
AT1G11290_1	183.237	169.056	119.178	144.696	0.922608	1.21411	1.53751	0.819	-0.535843	0.443	1.48791	0.317	-2.15895	159.432	251.597	153.377	182.934	164.885	160.182	92.629	165.433	110.464	145.652	124.752	166.726
AT1G11300_1	60.141	43.289	71.501	93.312	0.7198	1.30504	0.841115	0.108	-3.652	0.038	-5.55391	0.442	1.6535	58.227	58.168	64.224	47.619	40.68	41.877	73.844	76.792	64.463	94.037	89.095	96.975
AT1G11310_1	87.715	121.969	182.535	177.935	1.39051	0.974797	0.480539	0.408	1.74958	0.0775	-4.17546	0.101	3.96337	96.732	65.224	106.966	99.36	166.449	109.712	181.152	141.566	237.157	182.324	217.326	142.176
AT1G11310_2	57.896	39.832	43.206	52.281	0.687994	1.21005	1.34	0.469	-1.53165	0.807	0.520804	0.594	-1.18915	72.925	36.458	72.991	31.487	35.173	57.063	32.705	62.964	39.166	51.947	53.226	51.683
AT1G11320_1	399.902	411.931	338.588	339.135	1.03008	1.00162	1.18109	0.92	0.262993	0.477	1.38269	0.645	-1.04942	369.792	480.372	360.018	443.392	375.47	419.865	338.327	434.158	264.26	394.013	303.252	326.44
AT1G11330_1	1927.01	2895.99	1564.63	2199.9	1.50284	1.40602	1.23161	0.13	3.38251	0.587	-1.06743	0.548	-1.32532	1661.13	2382.12	1808.36	3109.49	2671.91	2923.34	1388.62	2020.61	1365.11	2406.86	2297.16	1925.6
AT1G11340_1	12.18	12.784	12.549	14.617	1.04964	1.16479	0.970581	0.9	0.319077	0.618	-0.987501	0.949	0.180116	9.925	16.659	10.928	12.641	11.832	13.97	12.321	14.751	10.873	13.149	12.168	19.519
AT1G11350_1	239.436	176.567	152.12	183.325	0.737429	1.20514	1.574	0.502	-1.42268	0.417	1.56988	0.173	-3.06382	187.945	311.332	234.592	152.355	135.78	266.097	141.046	151.803	164.404	166.253	156.156	237.321
AT1G11360_1	4335.98	3865.57	3940.23	3866.91	0.891511	0.981394	1.10044	0.522	-1.36142	0.463	1.42273	0.717	-0.85362	4135.78	4482.91	4396.88	4130.66	3813.85	3666.56	3385.4	4402.5	4104.44	4014.58	3582.53	4020.35
AT1G11360_2	2792.43	2678.9	2556.71	2601.62	0.959345	1.01757	1.0922	0.835	-0.495293	0.682	0.821735	0.715	-0.860779	2836.71	2930.52	2619.3	2615.64	2808.28	2617.29	2351.13	2735.61	2598.43	2761.9	2357.75	2704.12
AT1G11360_3	300.677	428.845	395.342	367.894	1.42626	0.930572	0.760551	0.45	1.59469	0.621	-0.979302	0.567	1.26918	223.599	451.166	269.461	486.238	310.536	522.327	435.55	482.235	294.185	403.432	431.072	286.317
AT1G11362_1	86.206	38.515	103.846	112.586	0.446777	1.08417	0.830135	0.0711	-4.27542	0.629	-0.956547	0.652	1.02825	102.476	57.493	108.736	38.983	43.989	33.317	111.191	99.817	100.899	164.943	131.321	65.885
AT1G11370_1	138.905	81.119	225.564	183.295	0.583989	0.812607	0.615811	0.0903	-3.91304	0.223	-2.46585	0.149	3.29332	144.806	135.879	136.211	61.406	98.682	88.088	223.013	175.066	293.954	226.227	171.585	158.646
AT1G11380_1	1579.26	1268.5	2126.39	1925.62	0.803225	0.905579	0.742695	0.39	-1.81726	0.547	-1.17294	0.336	2.07933	1886.69	1452.25	1437.54	1160.85	1478.55	1189.22	2089.77	1764.26	2607.77	2714.03	1678.32	1567.55
AT1G11390_1	362.05	385.685	402.149	352.492	1.06528	0.876521	0.900287	0.82	0.53515	0.923	0.231215	0.72	0.846627	347.322	418.034	326.86	398.685	327.646	439.202	384.398	469.131	360.651	415.572	342.578	307.64
AT1G11400_1	2456.49	2897.85	3526.43	3105.9	1.17967	0.880749	0.696593	0.431	1.6629	0.275	-2.16227	0.213	2.74914	2325.92	2244.45	2839.48	2849.62	3074.49	2777.58	3217.22	3172.91	4296.04	3349.18	3329.03	2687.24
AT1G11400_2	2330.98	2698.01	3425.47	2898.36	1.15745	0.846121	0.680486	0.457	1.57152	0.243	-2.34092	0.135	3.45094	2419.5	2163.44	2419.63	2580.85	3004.53	2532.73	3303.8	3093.05	3933.31	3101.28	3082.83	2546.64
AT1G11400_3	14.793	30.259	22.723	16.417	2.04553	0.72248	0.651008	0.0947	3.82913	0.663	-0.869928	0.16	3.18672	17.089	12.87	14.718	35.04	38.837	20.359	19.678	27.506	21.675	15.72	14.429	19.506
AT1G11410_1	1857.78	2353.9	2096.77	2122.93	1.26705	1.01248	0.886021	0.437	1.6421	0.637	-0.935674	0.742	0.786948	1499.25	2363.08	1809.81	2684.02	2391.06	2032.31	2119.07	2455.74	1771.43	1806.16	2390.23	2216.21
AT1G11420_1	397.099	377.499	279.766	291.704	0.950642	1.04267	1.4194	0.865	-0.416195	0.172	2.85432	0.193	-2.90047	342.978	447.739	407.761	450.264	334.158	357.543	316.753	271.712	254.422	292.813	326.391	259.716
AT1G11430_1	3933.83	3458.4	3404.63	3519.45	0.879144	1.03373	1.15543	0.538	-1.31501	0.527	1.22739	0.521	-1.40554	3626.22	3902.04	4302.29	3512.42	3105.76	3791.86	3306.19	3597.42	3318.11	3882.66	3333.55	3368.14
AT1G11440_1	157.131	216.76	184.991	173.064	1.37949	0.935524	0.849398	0.24	2.50852	0.75	-0.659641	0.65	1.03483	123.749	182.876	171.431	229.346	225.455	196.965	150.059	186.911	225.713	214.59	153.691	157.167
AT1G11450_1	17.18	18.225	12.834	14.905	1.06081	1.16138	1.33871	0.917	0.270093	0.708	0.756872	0.498	-1.47849	13.241	26.378	14.519	13.704	20.116	21.96	14.759	12.883	11.117	15.543	15.579	13.675
AT1G11450_2	16.451	20.246	14.002	15.315	1.23066	1.09378	1.17493	0.737	0.761432	0.809	0.51328	0.517	-1.41594	18.79	14.646	16.18	11.254	21.371	34.505	12.759	14.499	14.84	12.09	15.498	19.172
AT1G11460_1	11.433	10.476	10.752	11.122	0.916284	1.03434	1.06329	0.816	-0.543066	0.94	0.180643	0.889	-0.371399	9.197	15.941	10.193	10.563	9.385	11.597	12.209	10.377	9.811	10.794	10.834	11.763
AT1G11470_1	17.851	17.406	16.861	17.576	0.975048	1.04241	1.05872	0.961	-0.135742	0.969	0.0987921	0.877	-0.403869	15.775	15.378	23.451	16.656	23.682	13.369	17.616	15.767	17.26	15.58	22.041	15.812
AT1G11475_1	16896	17690.5	17866.1	17456.1	1.04702	0.97705	0.945704	0.84	0.483531	0.861	-0.38957	0.825	0.550265	17139.1	15532.8	18118.2	19580	16304.9	17341.5	18652.1	17959.6	17024.1	16453.6	17912.8	18047.4
AT1G11480_1	2030.73	2812.05	2388.94	2611.78	1.38475	1.09328	0.850056	0.228	2.58073	0.276	-2.15773	0.602	1.16596	1841.41	2545.19	1786.84	2756.55	3129.3	2577.82	2045.26	2585.03	2578.7	2698.54	2475.07	2667.43
AT1G11482_1	32.947	44.05	39.218	29.498	1.33699	0.752138	0.840093	0.464	1.5464	0.779	0.58999	0.738	0.797826	46.541	23.139	33.209	50.416	44.6	38.013	50.037	28.429	42.405	25.036	30.389	33.736
AT1G11490_1	20.755	29.551	31.966	40.748	1.42378	1.27472	0.64929	0.336	2.03481	0.136	-3.23019	0.123	3.62382	21.263	17.366	24.215	41.649	25.66	24.147	32.777	30.952	32.196	27.053	41.795	59.839
AT1G11500_1	83.257	95.514	253.413	289.461	1.14722	1.14225	0.328542	0.776	0.658025	0.0692	-4.37607	0.063	4.94502	87.148	53.75	123.205	94.678	87.341	105.374	259.011	312.352	201.152	174.538	355.895	390.444
AT1G11510_1	118.552	114.459	144.985	134.278	0.965475	0.926153	0.817682	0.865	-0.416597	0.477	-1.38178	0.65	1.03677	117.368	126.257	112.439	115.186	119.29	109.129	191.584	170.773	93.151	122.511	150.224	131.553
AT1G11520_1	217.128	233.747	234.055	209.38	1.07654	0.894574	0.92768	0.821	0.530044	0.921	0.23525	0.84	0.509353	204.452	281.421	177.91	232.971	212.257	258.27	245.535	254.744	204.992	255.369	204.234	175.997
AT1G11530_1	789.025	622.68	1406.01	1113.17	0.789177	0.791723	0.561179	0.534	-1.32736	0.278	-2.14252	0.183	2.97418	966.912	569.517	892.028	499.164	757.981	638.108	1670.94	1031.2	1613.1	1247.09	1155.1	957.57
AT1G11540_1	935.632	481.281	568.716	900.751	0.514391	1.58383	1.64517	0.0363	-5.41629	0.865	0.377946	0.176	-3.03306	828.13	941.116	1050.93	485.686	569.327	403.16	488.632	791.741	475.467	847.167	855.819	1008
AT1G11545_1	157.444	69.441	139.153	103.695	0.441055	0.745189	1.13145	0.107	-3.65906	0.476	1.38429	0.838	-0.514348	172.391	97.146	233.044	60.763	78.409	70.283	182.048	132.795	111.457	63.823	107.806	162.051
AT1G11560_1	13.475	13.92	13.36	12.522	1.03297	0.937291	1.00861	0.911	0.288611	0.744	0.673397	0.983	-0.0622673	12.439	12.45	15.799	12.314	15.476	14.151	16.538	12.399	11.63	13.614	13.135	10.981
AT1G11570_1	124.203	48.956	506.491	406.007	0.39416	0.801607	0.245223	0.155	-3.1447	0.0261	-6.37799	0.0398	8.5565	116.763	119.437	137.389	24.029	76.801	63.578	638.843	562.149	361.8	268.037	466.254	535.529
AT1G11570_2	183.823	82.569	660.659	548.884	0.449178	0.830813	0.278242	0.159	-3.1026	0.0475	-5.08193	0.0405	6.46978	137.68	199.611	226.018	48.822	123.884	93.073	880.102	685.997	477.612	361.028	654.268	700.074
AT1G11572_1	18.91	27.664	89.64	52.254	1.46296	0.582931	0.21095	0.208	2.71913	0.019	-7.29677	0.0455	8.94606	16.169	21.522	19.43	22.266	34.016	27.953	90.424	121.081	65.787	44.161	48.293	66.901
AT1G11580_1	372.178	595.212	563.009	581.809	1.59927	1.03339	0.661052	0.409	1.74761	0.394	-1.65612	0.536	1.3616	233.125	695.602	317.909	557.325	597.897	632.822	479.743	846.182	439.615	518.518	620.942	611.682
AT1G11590_1	1109.46	727.915	717.947	885.239	0.656098	1.23301	1.54532	0.0888	-3.93917	0.214	2.52211	0.174	-3.05169	986.571	1172.58	1180.49	632.967	751.023	811.347	847.408	786.991	554.9	857.649	945.451	855.526
AT1G11592_1	1552.99	1259.46	1503.29	1308.12	0.81099	0.870173	1.03306	0.357	-1.94555	0.427	1.54	0.94	-0.213366	1822.38	1558.95	1318.36	1218.34	1297.38	1263.91	1949.05	1329.78	1310.78	1347.67	1178.25	1409.7
AT1G11592_2	1672.85	1368.51	1693.15	1327.47	0.818069	0.784024	0.988014	0.423	-1.6922	0.291	2.07983	0.98	0.0771054	2025.31	1637.85	1411.26	1265.05	1365.98	1483.16	2193.73	1478.13	1496.88	1386.45	1276.66	1321.57
AT1G11593_1	2311.68	977.442	2119.35	2454.63	0.422827	1.1582	1.09075	0.0159	-7.27743	0.843	-0.432609	0.794	-0.644292	2260.79	1922.79	2841.79	966.235	997.789	968.617	2312.76	2188.87	1880.43	2263.79	2989.51	2185.36
AT1G11595_1	44.887	31.991	36.289	57.685	0.712702	1.58959	1.23691	0.467	-1.53712	0.557	-1.14732	0.67	-0.98377	45.081	28.736	69.81	35.841	30.245	30.202	33.87	36.504	38.652	57.791	52.296	63.513
AT1G11600_1	31.562	47.198	28.102	54.272	1.4954	1.93123	1.12311	0.336	2.03427	0.195	-2.65921	0.768	-0.71428	24.516	43.897	29.215	37.921	43.592	63.602	28.842	29.53	26.058	39.316	58.039	70.055
AT1G11608_1	65.742	64.585	55.077	57.953	0.982403	1.05222	1.19364	0.982	-0.0673422	0.816	0.496944	0.781	-0.675838	58.361	113.821	42.774	52.88	60.322	84.457	59.338	68.228	41.269	46.748	61.666	67.52
AT1G11610_1	41.707	43.191	58.313	32.098	1.03559	0.550441	0.715222	0.92	0.261229	0.273	2.17101	0.398	1.82159	43.881	33.468	49.397	37.183	48.244	44.916	73.465	41.24	65.449	32.582	34.259	29.626
AT1G11620_1	50.027	36.613	68.497	30.689	0.731867	0.448031	0.73035	0.32	-2.10305	0.16	2.97349	0.318	2.15298	63.592	46.591	42.257	44.755	34.664	31.636	80.279	66.263	60.415	39.563	30.115	24.259
AT1G11630_1	225.106	240.048	199.098	263.855	1.06638	1.32525	1.13063	0.849	0.46139	0.524	-1.23764	0.75	-0.766357	182.648	260.456	239.779	293.556	213.431	220.774	152.469	237.52	217.931	241.941	310.75	244.328
AT1G11640_1	27.088	36.347	49.254	30.228	1.34181	0.613724	0.549969	0.511	1.39639	0.822	-0.482235	0.337	2.07469	20.782	21.761	43.95	33.643	35.077	40.689	50.1	77.872	30.626	32.594	35.988	23.547
AT1G11650_1	8701.05	9178.94	7407.14	9612.84	1.05492	1.29778	1.17469	0.856	0.440003	0.669	-0.85477	0.602	-1.16724	8096.76	10717.9	7590.94	9756.14	8229.75	9631.92	6286.97	7828.19	8257.49	10576.9	9053.82	9276.09
AT1G11655_1	13.271	9.656	10.692	9.664	0.727587	0.903842	1.24119	0.354	-1.95868	0.278	2.14713	0.511	-1.43482	16.959	10.336	13.333	7.777	11.309	10.236	9.396	11.476	11.336	9.242	8.651	11.288
AT1G11660_1	17.878	16.318	14.82	18.777	0.912774	1.26698	1.20632	0.687	-0.894978	0.828	-0.46791	0.479	-1.53509	17.423	15.806	20.75	15.929	17.263	15.804	13.276	16.768	14.623	19.554	16.845	20.099
AT1G11660_2	987.713	1099.73	810.532	1195.43	1.11341	1.47487	1.2186	0.753	0.717418	0.53	-1.21843	0.603	-1.16297	755.981	1318.39	966.804	1111.81	1045.45	1144.27	680.128	956.965	818.131	1112.96	1109.49	1383.47
AT1G11670_1	3770.86	4007.87	1578.42	2376.95	1.06285	1.5059	2.389	0.826	0.516663	0.0788	4.1409	0.0358	-7.22832	3726.57	3539.05	4065.59	4514.27	4394.34	3245.33	1484.14	1893.28	1399.52	2117.84	2185.73	2901.16
AT1G11680_1	8210.25	8794.74	6101.49	7048.42	1.07119	1.1552	1.34561	0.807	0.573253	0.512	1.27252	0.449	-1.62838	7384.75	10327.1	7256.94	9040.4	8450.73	8904.02	4557.99	8308.38	5998.15	7622.34	6662.59	6895.17
AT1G11684_1	11.389	17.372	11.92	12.874	1.52534	1.07996	0.955395	0.333	2.04372	0.728	-0.710928	0.915	0.288168	8.602	15.078	11.39	19.756	12.129	21.878	12.862	12.177	10.816	10.255	13.923	14.942
AT1G11690_1	16.196	29.541	13.865	15.179	1.82401	1.0948	1.16812	0.248	2.45855	0.899	0.291946	0.764	-0.729645	26.068	14.184	11.49	39.754	22.624	28.663	14.322	15.249	12.204	13.065	14.427	18.554
AT1G11700_1	837.683	872.271	210.672	458.703	1.04129	2.17733	3.97624	0.912	0.284224	0.125	3.35808	0.0362	-8.17396	910.771	677.563	952.533	1075.75	750.385	822.165	159.633	271.109	216.051	331.319	473.771	614.863
AT1G11710_1	140.498	159.852	135.492	154.011	1.13775	1.13668	1.03695	0.504	1.41719	0.6	-1.03469	0.89	-0.368945	140.684	140.547	140.265	166.643	172.918	141.752	146.563	128.148	132.434	175.621	144.13	144.319
AT1G11720_1	1309.93	1465.47	1237.93	1415.22	1.11874	1.14322	1.05816	0.58	1.19608	0.629	-0.958564	0.838	-0.516447	1233.29	1354.09	1345.95	1469.57	1318.35	1624.46	1082.44	1364.29	1284.62	1353.59	1514.38	1382.77
AT1G11730_1	49.712	40.466	43.546	42.732	0.814012	0.98131	1.1416	0.431	-1.66454	0.587	1.06767	0.61	-1.14708	53.617	41.678	54.977	35.454	47.419	39.415	44.381	42.125	44.167	35.703	39.989	54.652
AT1G11735_1	39.293	21.297	28.277	47.852	0.542014	1.69229	1.3896	0.118	-3.52354	0.497	-1.31825	0.319	-2.14797	42.821	29.328	48.307	17.43	20.459	27.089	29.372	30.531	25.212	46.335	54.846	43.118
AT1G11740_1	58.204	68.944	56.484	58.982	1.18452	1.04424	1.03045	0.609	1.11405	0.969	-0.0980079	0.948	-0.18337	65.036	45.307	66.917	57.067	83.334	68.909	67.004	61.011	44.082	61.697	65.207	51.005
AT1G11750_1	1777.4	1773.6	1370.58	1671.26	0.997861	1.21938	1.29683	0.994	-0.0213054	0.728	0.710604	0.292	-2.28316	1613.01	1973.09	1764.3	1780.6	1603.55	1953.97	1229.9	1533.02	1365.5	1714.14	1686.73	1614.5
AT1G11755_1	1840.51	1787.53	1658.63	1459.9	0.971216	0.880179	1.10965	0.925	-0.246666	0.313	1.97544	0.726	-0.831603	1952.06	1498.95	2130.75	1868.55	1862.32	1641.34	1767.99	1595.9	1617.21	1458.12	1336.61	1596.49
AT1G11760_1	3928.14	3808.17	4232.52	3723.13	0.969458	0.879647	0.928086	0.912	-0.285171	0.817	0.494679	0.818	0.575602	4244.48	3264.02	4375.07	3709.16	4029.83	3694.76	4637.56	3648.87	4480.73	3715.05	3456.03	4019.58
AT1G11765_1	253.29	332.516	1842.11	719.05	1.31279	0.39034	0.1375	0.599	1.1397	0.0861	-3.9738	0.0361	7.23801	177.006	427.225	214.885	269.401	364.097	374.821	1638.4	2791.65	1366.68	505.285	829.667	886.825
AT1G11770_1	31.29	29.337	30.427	36.274	0.937565	1.19218	1.02839	0.93	-0.233066	0.79	-0.564325	0.965	-0.126802	19.371	45.164	35.018	19.755	43.283	29.528	34.299	25.6	32.081	25.171	38.029	49.861
AT1G11780_1	1631.62	1447.9	1214.87	1341.41	0.887402	1.10416	1.34304	0.57	-1.21858	0.232	2.406	0.223	-2.68413	1564.65	1618.15	1715.62	1596.5	1259.23	1509.89	1150.61	1400.6	1112.63	1254.19	1438.44	1337.92
AT1G11785_1	32.074	49.336	33.589	27.355	1.5382	0.814393	0.95488	0.177	2.95467	0.427	1.5375	0.89	0.369098	35.724	29.075	31.766	65.901	41.731	43.665	28.32	34.317	38.993	24.075	31.006	27.422
AT1G11790_1	1698.58	1312.89	1154.05	1654.39	0.772934	1.43356	1.47184	0.26	-2.39072	0.93	0.210174	0.202	-2.82391	1670.64	1522.99	1926.08	1499.26	1238.28	1218.95	1006.76	1447.2	1054.92	1355.22	1679.86	1989
AT1G11790_2	1913.75	1478.76	1155.65	1841.02	0.772705	1.59306	1.65599	0.182	-2.90588	0.852	0.409576	0.122	-3.63561	1812.19	1827.09	2116.85	1517.73	1414.48	1506.27	937.447	1451.5	1134.27	1650.22	1870.67	2021.33
AT1G11800_1	797.955	798.065	446.857	701.744	1.00014	1.5704	1.78571	1	0.0015672	0.462	1.42474	0.048	-5.68724	741.106	868.022	789.814	834.772	796.877	764.11	422.738	463.733	455.162	692.695	646.891	771.192
AT1G11803_1	12.251	13.79	15.087	15.364	1.12569	1.01836	0.812012	0.73	0.781418	0.504	-1.29543	0.492	1.49587	13.864	13.496	9.826	16.579	14.503	10.907	16.268	16.453	12.829	11.993	14.231	21.247
AT1G11806_1	21.869	24.132	20.909	27.732	1.10345	1.32633	1.04595	0.629	1.05569	0.238	-2.3721	0.871	-0.422526	24.639	20.868	20.343	23.714	23.26	25.477	21.589	21.508	19.686	28.395	24.552	30.591
AT1G11810_1	74.484	25.456	64.377	79.107	0.341766	1.22881	1.157	0.0285	-5.88022	0.85	-0.413915	0.766	-0.721891	74.66	59.665	92.766	20.787	35.486	22.363	44.076	87.47	69.204	94.749	67.745	77.125
AT1G11820_1	764.298	580.381	572.886	666.047	0.759364	1.16262	1.33412	0.18	-2.92333	0.429	1.53156	0.223	-2.6798	735.441	698.114	869.59	596.519	581.19	563.894	583.25	545.799	590.633	679.595	672.753	646.262
AT1G11840_1	24206	26700.2	18274.2	23057.8	1.10304	1.26177	1.3246	0.619	1.08255	0.796	0.548269	0.383	-1.88011	23130.9	26901.8	22792.7	27965.3	25390.8	26807.1	13938.1	22974.5	19057.3	22863.8	21675.1	24736.9
AT1G11840_2	3291.22	3892.04	2400.6	3001.01	1.18255	1.25011	1.371	0.382	1.84699	0.574	1.10197	0.344	-2.04407	3319.29	3553.38	3022.61	4192.12	3802.56	3698.46	1763.28	2929.05	2678.63	2966.55	3158.91	2884.12
AT1G11840_3	23978.6	26706.3	17863.3	22325.1	1.11376	1.24977	1.34233	0.57	1.2182	0.687	0.808983	0.267	-2.41125	22062.3	26189.3	23861.4	27621.6	25589.9	26948	15079.7	20674.4	18283.7	20834.4	22199.4	24057.8
AT1G11840_5	3707.28	4027.28	2985.66	3297.03	1.08631	1.10429	1.2417	0.688	0.893332	0.494	1.32709	0.47	-1.56251	3592.3	4192.38	3383.25	3980.92	3984.22	4118.2	2404.45	3638.62	3042.05	3306.23	3230.31	3355.77
AT1G11850_1	86.211	58.899	96.897	173.468	0.683192	1.79023	0.889722	0.593	-1.1558	0.172	-2.855	0.751	0.762266	78.825	72.416	112.253	121.446	51.491	32.674	112.732	82.626	97.671	102.781	243.322	208.718
AT1G11850_3	98.082	57.621	128.149	194.654	0.587477	1.51896	0.765375	0.0671	-4.38407	0.185	-2.73991	0.457	1.60484	90.582	88.808	117.294	66.113	57.36	50.449	166.733	95.979	131.506	112.234	217.831	301.679
AT1G11860_1	2905.75	2776.69	1890.15	2971.6	0.955586	1.57215	1.53731	0.85	-0.45768	0.919	-0.240659	0.169	-3.10648	2695.05	3371.26	2700.31	2852.19	2630.6	2853.32	1564.55	2316.72	1863.04	2982.71	3009.88	2922.89
AT1G11860_2	3220.56	3203.89	2101.18	3208.9	0.994823	1.52719	1.53274	0.986	-0.052428	0.988	0.0385524	0.145	-3.33222	3001.83	3752.42	2965.5	3097.29	3290.06	3227.36	1784.48	2411.46	2155.73	3249.92	3186.62	3190.56
AT1G11870_1	724.188	700.32	578.307	646.774	0.967042	1.11839	1.25226	0.878	-0.380714	0.457	1.44105	0.333	-2.09332	683.685	722.981	768.371	742.404	646.562	715.549	518.561	642.107	580.854	671.626	627.969	641.495
AT1G11870_3	505.795	499.136	382.428	513.374	0.986834	1.34241	1.32259	0.963	-0.129723	0.948	-0.161267	0.3	-2.23866	493.672	547.968	478.332	479.314	450.085	576.422	324.619	461.258	373.535	573.492	465.956	506.324
AT1G11880_1	568.017	516.683	471.924	530.6	0.909625	1.12434	1.20362	0.716	-0.819428	0.696	0.786865	0.434	-1.68197	528.706	562.497	616.242	629.999	459.062	476.937	425.314	529.331	466.851	546.45	559.203	488.858
AT1G11890_1	6727.48	7151.98	6388.88	7160.42	1.0631	1.12076	1.053	0.784	0.635437	0.744	-0.674406	0.873	-0.416642	6112.02	7677.4	6488.7	7326.6	6796.07	7347.15	5447.15	7238.26	6614.09	6829.96	7160.61	7506.68
AT1G11900_1	507.655	622.946	471.477	498.814	1.22711	1.05798	1.07673	0.42	1.70091	0.952	0.149063	0.837	-0.518302	421.089	606.635	512.16	687.44	607.088	579.25	433.28	571.961	422.907	548.242	497.612	454.938
AT1G11905_1	4840.72	5082.76	4770.35	5417.28	1.05	1.13562	1.01475	0.832	0.501278	0.518	-1.25297	0.965	-0.130135	4475.75	4588.9	5522.77	5430.31	5021.7	4815.3	4381.84	5214.22	4751.22	5446.99	5541.16	5267.29
AT1G11905_2	17.243	18.975	18.61	18.681	1.10043	1.0038	0.926569	0.721	0.803721	0.694	-0.791513	0.786	0.665376	16.949	15.161	19.952	21.677	19.346	16.291	19.119	17.283	19.505	17.19	19.298	19.652
AT1G11910_1	17599.2	19794.3	14970.6	19444.4	1.12473	1.29884	1.17558	0.593	1.15489	0.563	-1.1331	0.533	-1.37271	16620.7	18868.3	17381.8	19137.4	22864.9	17724.2	12594.1	15895.3	16760.3	19458.6	17759.5	21273.5
AT1G11915_1	36.767	18.916	44.989	65.685	0.514476	1.46002	0.81724	0.0283	-5.89773	0.202	-2.61576	0.63	1.08875	43.769	31.069	36.549	19.729	19.336	17.741	32.881	63.065	43.912	40.144	80.346	87.865
AT1G11920_1	34.77	35.036	32.977	27.282	1.00763	0.8273	1.05437	0.994	0.021735	0.554	1.15549	0.95	-0.174942	36.492	22.071	52.193	69.452	21.13	29.305	58.663	23.278	26.263	28.289	26.318	27.276
AT1G11925_1	17.713	16.367	52.259	18.523	0.92405	0.354452	0.338937	0.86	-0.431001	0.871	-0.364788	0.0918	4.11808	17.651	20.195	15.59	11.024	19.719	20.169	56.968	29.013	86.353	15.121	20.341	20.664
AT1G11930_1	2784.2	2866.24	2495.75	2957.71	1.02947	1.1851	1.11558	0.896	0.32932	0.68	-0.827931	0.664	-1.00003	2794.14	2801.77	2756.9	2953.65	3086.32	2583.09	2262.74	2374.57	2893.24	2891.61	2955.33	3027.76
AT1G11930_2	2788.76	2847.43	2471.8	3020.75	1.02104	1.22208	1.12823	0.929	0.236511	0.632	-0.950789	0.627	-1.09907	2816.64	2955.62	2605.26	2670.74	3052.44	2831.9	2219.16	2435.24	2794.54	3000.3	2825.99	3250.93
AT1G11940_1	2010.36	1879.3	1600.18	2055.27	0.934808	1.2844	1.25633	0.778	-0.654801	0.924	-0.228012	0.345	-2.04117	1906.22	2315.7	1840.62	2001.1	1708.01	1941.91	1541.42	1730.28	1536.28	2088.81	2184.27	1902.83
AT1G11950_1	207.524	164.556	206.624	210.432	0.792948	1.01843	1.00435	0.508	-1.40653	0.964	-0.11285	0.993	-0.0298062	175.153	201.139	253.683	160.142	216.267	128.66	181.788	252.828	191.934	209.035	237.019	188.076
AT1G11960_1	544.254	579.876	580.269	540.32	1.06545	0.931155	0.937935	0.828	0.511184	0.972	0.0871872	0.871	0.423358	568.885	560.469	505.626	512.434	733.536	518.736	762.906	448.07	571.571	582.221	518.718	522.317
AT1G11970_1	75.476	38.946	50.71	54.578	0.516007	1.07628	1.48838	0.251	-2.44162	0.449	1.46673	0.427	-1.7098	86.754	46.634	106.277	57.601	37.908	27.055	65.5	40.973	48.59	47.133	65.279	52.839
AT1G11980_1	134.357	69.026	74.024	108.107	0.513749	1.46043	1.81504	0.162	-3.08141	0.67	0.852037	0.197	-2.8673	145.268	84.821	196.839	62.768	79.689	65.75	76.055	71.309	74.791	117.837	75.139	142.698
AT1G11990_1	35.271	38.732	21.599	25.832	1.09814	1.19598	1.63297	0.795	0.604491	0.292	2.07455	0.15	-3.28847	27.096	40.854	39.639	41.13	44.986	31.404	18.446	23.902	22.855	21.543	30.732	26.037
AT1G12000_1	12683.8	12512.1	9975.04	12968.6	0.986464	1.30011	1.27155	0.966	-0.12015	0.933	-0.199823	0.488	-1.50829	10779.7	15379.8	12308.1	12932.3	12091.6	12526.5	7909.69	12689.3	9888.87	12738.2	13700.9	12497.4
AT1G12010_1	4155.76	6441.88	10059.4	10599.1	1.55011	1.05365	0.413123	0.504	1.41823	0.0419	-5.36412	0.0652	4.85987	5678.6	3533.51	3576.87	3522.8	11727.2	6470.75	11034.5	7688.02	11999	13047.4	10877.5	8389.87
AT1G12013_1	458.888	535.583	635.052	303.023	1.16713	0.477162	0.722599	0.702	0.856873	0.0937	3.82682	0.365	1.96048	548.533	384.523	458.138	640.896	373.577	641.673	844.145	598.78	506.692	306.356	304.577	298.196
AT1G12015_1	152.827	169.885	149.66	218.323	1.11162	1.45879	1.02116	0.842	0.478151	0.377	-1.71432	0.97	-0.11175	145.623	117.696	208.261	193.134	113.808	223.067	170.78	172.623	113.706	190.901	314.02	173.594
AT1G12020_1	65.684	58.524	79.385	105.824	0.890992	1.33305	0.827408	0.8	-0.592728	0.0611	-4.59055	0.55	1.32043	78.571	58.328	61.835	40.427	83.109	59.659	75.587	67.283	98.37	106.402	100.782	110.515
AT1G12030_1	27.276	28.319	21.648	18.891	1.03825	0.872647	1.25994	0.888	0.353751	0.134	3.25704	0.385	-1.87189	25.104	24.684	32.747	29.006	28.041	27.922	21.023	24.107	20.019	21.186	17.186	18.517
AT1G12040_1	49.988	55.517	89.67	43.008	1.11061	0.479626	0.557464	0.787	0.627461	0.62	0.981643	0.249	2.51971	65.934	44.594	42.482	53.345	70.409	45.557	136.082	58.163	91.095	47.76	47.367	35.165
AT1G12050_1	7702.61	9064.14	5116.34	7421.73	1.17676	1.45059	1.50549	0.436	1.64778	0.83	0.461923	0.222	-2.69593	7228.27	7806.74	8098.58	8831.39	10354.2	8143.95	3750.15	5994.09	5958.08	6993.38	7574.74	7717.21
AT1G12060_1	428.334	852.041	541.651	682.538	1.9892	1.26011	0.790794	0.0598	4.57237	0.0422	-5.34852	0.38	1.88874	459.314	433.195	394.962	707.151	1166.78	749.689	512.442	471.902	657.146	656.699	650.069	744.825
AT1G12064_1	96.003	46.921	49.939	42.846	0.488745	0.857974	1.92241	0.201	-2.7673	0.0135	8.87547	0.0533	-5.31497	96.022	96.998	94.998	40.321	29.858	85.802	61.389	43.205	46.956	39.993	39.907	49.283
AT1G12070_1	22.922	31.336	63.633	41.439	1.36704	0.651218	0.36023	0.368	1.89906	0.0981	-3.75504	0.059	5.0772	19.15	31.932	19.696	36.873	28.677	29.099	53.782	89.188	53.715	37.476	46.785	40.583
AT1G12080_1	4538.14	2732.76	8424.76	9120.4	0.602178	1.08257	0.538667	0.48	-1.49652	0.205	-2.58742	0.346	2.03781	7459.2	2447.9	5118.56	1751.44	4352.34	2677.24	8386.56	5960.96	11961.2	9550.01	9536.72	8329.88
AT1G12090_1	36551.9	33480	36456.9	36213.9	0.915958	0.993333	1.0026	0.633	-1.04532	0.965	0.110176	0.994	-0.0264829	37555.9	37930.5	34281.6	31871	34834.1	33803	37766.8	36786.9	34876.9	35677.6	33777.2	39409.9
AT1G12100_1	154.402	81.521	276.452	148.62	0.52798	0.537596	0.558514	0.11	-3.62101	0.897	0.297893	0.283	2.32426	128.006	192.087	149.704	109.904	62.603	78.742	434.728	298.155	163.005	169.005	140.252	138.49
AT1G12110_1	721.834	730.392	524.316	594.202	1.01186	1.13329	1.37672	0.972	0.103225	0.415	1.57797	0.488	-1.50964	621.763	876.758	689.933	756.689	684.555	752.216	457.355	823.093	382.892	555.268	546.232	691.71
AT1G12120_1	1753.28	2158.03	1684.52	2153.2	1.23085	1.27823	1.04082	0.447	1.6062	0.386	-1.68544	0.919	-0.278491	1437.07	2124.05	1765.69	2116.63	2448.81	1938.97	1419.8	1937.42	1737.7	2245.03	1936.41	2296.32
AT1G12130_1	38.499	37.531	42.038	24.238	0.974869	0.576577	0.915804	0.909	-0.292093	0.051	4.93688	0.702	0.895218	36.296	39.943	39.358	39.892	38.204	34.689	42.459	43.771	39.974	27.583	23.797	21.694
AT1G12140_1	1405.4	1446.81	1513.13	1254.81	1.02947	0.82928	0.928804	0.893	0.337068	0.459	1.43434	0.744	0.783756	1421.7	1372.84	1422.23	1567.82	1333.71	1448.36	1502.37	1542.41	1495.04	1281.21	1163.12	1325.82
AT1G12140_2	1417.35	1518.07	1357.62	1298.05	1.07106	0.956123	1.044	0.761	0.696323	0.633	0.948804	0.889	-0.373458	1358.23	1604.97	1306.15	1465.58	1437.49	1660.59	1197.02	1423.01	1468.99	1387.04	1214.5	1298.32
AT1G12150_1	50.919	70.153	83.274	64.16	1.37774	0.770472	0.611464	0.433	1.65691	0.206	-2.5852	0.114	3.75326	45.301	56.274	51.787	97.476	75.942	46.64	82.933	69.639	99.99	63.4	67.026	62.154
AT1G12160_1	129.229	158.708	167.977	158.811	1.22811	0.945432	0.769328	0.335	2.03741	0.266	-2.20864	0.418	1.73978	114.808	141.505	132.843	153.69	147.459	176.394	151.097	223.538	140.328	172.952	152.794	151.568
AT1G12170_1	19.744	12.867	18.575	19.14	0.651707	1.03039	1.0629	0.393	-1.80416	0.955	0.139697	0.931	-0.241656	15.606	30.21	16.325	10.123	18.721	11.241	24.962	11.873	21.626	26.259	15.461	17.271
AT1G12180_1	42.631	58.164	59.128	53.562	1.36435	0.905867	0.720997	0.604	1.12706	0.654	-0.892434	0.517	1.41627	36.941	29.263	71.673	87.298	48.167	46.795	61.882	50.351	66.344	52.91	70.95	40.933
AT1G12190_1	87.878	60.52	104.607	70.611	0.688676	0.675014	0.840077	0.366	-1.90711	0.614	0.995852	0.65	1.03471	67.41	122.936	81.891	47.704	78.573	59.137	100.495	117.25	97.146	98.407	71.524	50.02
AT1G12200_1	1877.03	4854.62	874.271	1508	2.58633	1.72487	2.14697	0.0212	6.48618	0.453	1.4523	0.0611	-5.0186	1693.42	2459.85	1587.61	5695.79	4437.77	4526.35	800.906	808.477	1032.02	1786.03	1270.69	1511.04
AT1G12210_1	17.474	17.955	14.512	17.442	1.02755	1.20186	1.20409	0.949	0.177397	0.994	0.0201355	0.558	-1.2934	18.14	15.449	19.039	24.39	14.651	16.2	12.25	13.304	18.753	18.642	17.211	16.538
AT1G12211_1	9.065	9.322	7.71	8.335	1.02842	1.08107	1.17564	0.966	0.120298	0.795	0.551593	0.649	-1.04067	11.062	9.908	6.796	14.986	7.297	7.409	8.26	8.349	6.647	8.275	7.226	9.685
AT1G12220_1	8.14	9.553	8.029	7.792	1.1736	0.970429	1.01373	0.638	1.03059	0.887	0.326281	0.973	-0.097879	9.266	7.736	7.524	12.072	7.063	10.224	6.496	8.077	9.866	6.402	7.469	9.893
AT1G12230_1	5778.32	4597.23	4698.2	5838.99	0.7956	1.24281	1.2299	0.229	-2.57663	0.961	-0.123425	0.412	-1.76477	5231.12	5854.25	6299.97	4590.15	4512.23	4691.06	4119.43	5376.97	4681.89	5995.27	5684.55	5841.3
AT1G12240_1	1228.29	887.275	1769.63	1667.06	0.722364	0.942035	0.694094	0.204	-2.74433	0.149	-3.08543	0.257	2.46751	1141.77	1443.4	1124.45	821.024	816.063	1042.55	1484.08	1639.91	2277.05	1715.68	1719.21	1570.67
AT1G12244_1	535.334	554.926	628.427	598.479	1.0366	0.952345	0.851863	0.918	0.266195	0.64	-0.927063	0.615	1.13395	503.317	628.008	485.362	601.357	441.933	643.009	687.85	722.415	499.44	684.287	624.347	501.743
AT1G12250_1	663.768	469.531	534.112	826.445	0.707371	1.54733	1.24275	0.407	-1.75476	0.565	-1.12815	0.668	-0.988852	797.669	424.564	863.543	442.123	522.377	448.192	446.886	484.768	703.341	753.778	862.977	867.759
AT1G12260_1	26.059	29.127	35.588	42.622	1.11774	1.19766	0.732239	0.64	1.02602	0.0737	-4.26458	0.216	2.72644	29.012	27.412	22.25	26.213	30.268	31.144	36.249	37.286	33.347	47.428	44.911	36.351
AT1G12270_1	3141.7	3436.72	2991.82	3030.74	1.0939	1.01301	1.0501	0.722	0.801153	0.861	0.388123	0.87	-0.426266	2851.09	3624.93	3000.44	3972.54	3164.01	3229.44	2911.09	3293.43	2793.2	3067.16	2965.9	3060.23
AT1G12280_1	158.365	183.467	142.918	174.178	1.15851	1.21872	1.10808	0.556	1.25871	0.673	-0.844093	0.737	-0.800684	135.333	156.086	188.022	197.548	163.661	191.011	125.447	156.913	148.302	182.839	155.973	185.293
AT1G12290_1	11.867	10.253	13.927	14.842	0.864066	1.06572	0.852047	0.581	-1.19107	0.303	-2.01989	0.632	1.0827	12.016	10.111	13.753	8.802	10.503	11.66	11.221	17.216	13.983	16.18	15.244	13.257
AT1G12294_1	53	37.88	63.201	72.358	0.714703	1.14489	0.838602	0.263	-2.37988	0.279	-2.13714	0.791	0.652165	47.78	48.442	64.325	30.352	44.552	40.195	41.481	51.109	119.077	93.521	64.127	63.17
AT1G12300_1	233.199	317.645	262.874	295.599	1.36212	1.12449	0.887115	0.177	2.95496	0.29	-2.08335	0.778	0.685481	199.594	268.5	236.64	319.579	330.575	303.372	203.427	368.669	242.212	279.354	271.318	340.779
AT1G12310_1	8032.42	8018.31	8052.16	8283.93	0.998243	1.02878	0.997548	0.995	-0.019338	0.867	-0.372613	0.994	0.0246509	7861.98	7767.01	8486.99	8610.25	7213.12	8300.6	7935.71	8622.17	7630.19	7694.2	8264.31	8940.04
AT1G12320_1	172.384	269.67	594.055	302.252	1.56435	0.508794	0.290182	0.401	1.77557	0.0543	-4.81904	0.0373	6.8221	209.128	156.32	156.699	425.488	157.654	292.35	603.742	429.607	808.271	281.55	285.15	343.936
AT1G12330_1	11389.9	13620.7	8385.93	13568.9	1.19586	1.61805	1.35821	0.338	2.0246	0.407	-1.60816	0.37	-1.93502	10643.5	12648	10976.2	13912	13473	13481.5	6289.43	10982.4	8537.78	12314.4	12518.7	16205.2
AT1G12340_1	168.853	201.922	179.627	150.31	1.19585	0.836788	0.940018	0.491	1.459	0.644	0.919403	0.874	0.414155	133.833	195.229	184.254	210.899	191.117	204.257	176.646	152.175	215.609	168.756	146.258	137.589
AT1G12350_1	3450.9	3919.63	3322.08	3746.09	1.13583	1.12763	1.03878	0.46	1.55886	0.599	-1.03759	0.89	-0.369806	3584.43	3250.97	3526.68	4027.76	3886.94	3846.48	3203.52	3655.43	3130.87	3934.51	3571.02	3741.55
AT1G12360_1	2647.75	2585.26	2514.02	2890.57	0.976398	1.14978	1.05319	0.947	-0.183826	0.634	-0.945604	0.873	-0.415905	2594.03	2966.91	2411.86	2376.73	3264.28	2227.12	2165.13	2474.8	2965.4	3145.59	2797.2	2744.91
AT1G12370_1	616.099	499.758	471.733	496.369	0.811165	1.05223	1.30603	0.414	-1.72745	0.332	1.89469	0.384	-1.87394	635.864	540.44	680.518	487.962	428.185	597.395	416.74	606.308	415.46	501.113	423.526	576.233
AT1G12370_2	551.417	469.501	449.129	442.723	0.851446	0.985737	1.22775	0.428	-1.67377	0.185	2.74538	0.487	-1.51047	557.438	518.734	579.827	441.001	439.206	534.321	385.148	577.66	407.205	446.969	419.129	463.203
AT1G12380_1	1629.66	1394.15	1707.46	2124.88	0.855484	1.24446	0.954433	0.648	-1.00403	0.358	-1.79065	0.931	0.242093	1390.38	2261.94	1376.17	1367.49	1292.05	1533.63	1559.54	2299.32	1388.21	2082.58	2114.63	2178.53
AT1G12390_1	428.887	494.791	402.08	376.704	1.15366	0.936886	1.06667	0.63	1.05395	0.643	0.922291	0.867	-0.435922	453.879	328.222	529.567	491.234	508.62	484.823	357.718	425.897	426.671	374.844	340.016	419.421
AT1G12400_1	761.852	714.549	844.644	693.923	0.937911	0.821557	0.90198	0.848	-0.463467	0.585	1.07281	0.758	0.744579	749.929	843.546	699.009	779.88	548.104	853.503	940.092	972.445	659.151	734.232	668.635	680.631
AT1G12410_1	4801.13	5179.45	4316.96	4930.63	1.0788	1.14215	1.11216	0.708	0.840624	0.886	-0.328286	0.727	-0.828259	4555.91	4644.3	5230.42	5612.89	4974.3	4976.59	3479.21	4706.76	4912.84	4810.77	5112.07	4874.12
AT1G12411_1	31.944	31.104	47.011	34.047	0.973702	0.724218	0.679488	0.945	-0.190393	0.83	-0.462511	0.238	2.58944	31.468	38.812	26.688	27.326	28.992	37.982	57.148	39.015	46.599	33.164	41.148	28.92
AT1G12420_1	242.187	367.494	436.307	544.818	1.5174	1.2487	0.555083	0.271	2.34014	0.0163	-7.94086	0.0688	4.70468	217.747	286.795	227.471	315.517	531.537	295.933	401.051	413.052	501.387	509.589	565.382	561.296
AT1G12430_1	805.514	933.412	897.885	918.87	1.15878	1.02337	0.897124	0.511	1.39862	0.398	-1.64216	0.662	1.0048	786.09	871.521	762.902	820.81	1085.7	912.568	806.753	991.026	905.39	927.327	886.515	943.72
AT1G12440_1	5759.62	6341.17	6525.84	6366.23	1.10097	0.975543	0.882587	0.629	1.05614	0.567	-1.12124	0.593	1.19486	5958.34	5842.49	5488.56	5915.67	7081.56	6086.61	6296.29	6050.58	7295.03	6926.66	6604.83	5639.78
AT1G12440_2	98.546	78.35	68.559	105.074	0.795059	1.53259	1.43738	0.562	-1.24138	0.872	-0.360989	0.417	-1.746	71.266	141.326	95.021	71.458	91.582	73.495	56.063	91.193	63.032	117.427	97.762	101.051
AT1G12450_1	2166.23	2418.58	1853.91	2146.81	1.1165	1.15799	1.16846	0.588	1.17119	0.963	0.117187	0.512	-1.43212	2057.26	2224.85	2220.86	2427.86	2692	2164.63	1807.65	2111.52	1669.39	2227.2	2068.7	2147.47
AT1G12451_1	10.927	10.258	12.556	15.234	0.938805	1.21323	0.870217	0.883	-0.364975	0.262	-2.232	0.808	0.605486	11.021	14.314	8.269	9.273	8.99	12.948	13.661	17.789	8.146	13.918	15.519	16.367
AT1G12460_1	2823.97	2463.14	1910.03	2296.26	0.872224	1.20221	1.4785	0.732	-0.77659	0.483	1.36437	0.39	-1.84754	2141.83	3819.39	2752.98	2660.75	1977.36	2840.38	1574.01	2786.89	1588.53	2380.12	2183.12	2330.17
AT1G12470_1	1845.75	1761.04	1742.53	1868.9	0.954104	1.07252	1.05923	0.823	-0.525388	0.95	-0.154196	0.838	-0.512894	1767.48	2022.2	1759.3	1807.44	1646.04	1835.69	1677.83	1990.53	1584.26	1884.61	1840.05	1882.38
AT1G12480_1	23.968	22.235	29.729	27.958	0.92768	0.940415	0.806207	0.825	-0.520664	0.79	-0.56353	0.567	1.26964	27.684	18.609	26.726	21.454	19.479	26.303	35.624	22.622	32.605	21.57	51.831	19.547
AT1G12490_1	19.63	17.565	23.376	18.196	0.894806	0.7784	0.839759	0.504	-1.4174	0.722	0.724676	0.517	1.41764	19.697	19.684	19.51	17.782	17.9	17.026	21.014	28.928	21.013	19.235	15.083	20.764
AT1G12500_1	1006.45	1011	824.558	1313.9	1.00452	1.59346	1.22059	0.986	0.0532912	0.152	-3.0557	0.361	-1.97582	934.557	1069.98	1019.52	1035.59	975.147	1023.29	834.459	863.947	777.626	1334.44	1200.84	1415.48
AT1G12520_1	7784.73	10023.9	8395.83	8906.31	1.28764	1.0608	0.927214	0.192	2.83916	0.403	-1.62048	0.772	0.702881	7740.27	8530.42	7145.05	10142.2	9595.59	10349.3	8033.27	7966.01	9248.21	8992.7	8724.36	9004.72
AT1G12520_2	161.574	222.285	169.321	201.551	1.37575	1.19035	0.954249	0.23	2.56752	0.165	-2.92039	0.851	0.476871	153.9	166.482	164.631	279.337	184.868	212.687	180.197	163.241	165.027	195.445	205.576	203.779
AT1G12520_3	7543.17	10189.7	8513.04	9259.15	1.35085	1.08764	0.886073	0.201	2.76348	0.358	-1.78839	0.67	0.984881	7827.07	8735.98	6276.98	10275.5	10194.2	10100.2	8392.06	7983.08	9209.05	9748.06	8247.69	9873.32
AT1G12530_1	1516.06	1535.12	1639.74	1798.37	1.01257	1.09674	0.924573	0.961	0.135907	0.414	-1.58066	0.764	0.729301	1459.6	1651.28	1445.75	1628.46	1400.85	1585.85	1556.07	1834.12	1544.78	1818.6	2099.49	1523.3
AT1G12540_1	24.734	17.629	24.047	22.973	0.712761	0.955361	1.02859	0.13	-3.38724	0.782	0.583659	0.929	-0.247513	25.381	26.429	22.557	15.943	19.908	17.263	22.606	22.155	27.764	26.522	25.431	17.976
AT1G12550_1	2797.52	2979.97	2101.43	2769.04	1.06522	1.31769	1.33124	0.829	0.510424	0.973	0.0846291	0.387	-1.8619	2802.93	3403.49	2295	2750.45	2978.01	3230.75	1764.62	2613.98	2011.84	2981.59	2533.73	2810.47
AT1G12560_1	23.291	23.083	23.279	25.394	0.991072	1.09084	1.00051	0.993	-0.0259232	0.888	-0.322872	1	-0.00190002	16.851	44.835	16.724	40.161	17.177	17.83	25.232	21.146	23.645	25.941	24.9	25.353
AT1G12570_1	52.515	34.431	39.201	39.066	0.655639	0.996562	1.33964	0.149	-3.19693	0.327	1.91412	0.289	-2.29094	52.353	45.269	61.109	42.463	31.295	30.715	35.967	45.648	36.69	30.23	38.734	50.917
AT1G12580_1	536.155	717.512	529.922	637.766	1.33825	1.20351	1.01176	0.246	2.46549	0.327	-1.91485	0.972	-0.10587	545.615	548.991	514.542	647.818	896.923	635.741	523.954	467.893	607.01	652.175	562.927	706.591
AT1G12600_1	707.121	342.307	465.792	413.666	0.484086	0.888092	1.51811	0.0516	-4.80838	0.0694	4.37228	0.17	-3.09343	781.087	554.418	816.479	423.075	324.986	291.721	428.189	486.021	485.606	393.778	437.089	411.271
AT1G12610_1	346.318	684.255	250.428	254.122	1.9758	1.01475	1.3829	0.534	1.32775	0.848	0.419089	0.682	-0.950602	240.316	674.607	256.208	261.956	1772.15	690.121	239.652	157.714	415.525	44.824	515.092	710.779
AT1G12620_1	239.026	247.508	285.139	301.094	1.03549	1.05596	0.838278	0.905	0.304372	0.262	-2.23683	0.621	1.1188	212.337	285.744	225.077	277.628	233.929	233.464	334.837	322.467	214.709	302.472	312.713	288.587
AT1G12630_1	27.849	31.555	28.352	37.76	1.13307	1.33181	0.982237	0.742	0.748698	0.357	-1.79262	0.972	0.103423	26.544	20.729	39.253	33.399	30.457	30.886	30.955	28.776	25.586	33.486	39.753	40.444
AT1G12640_1	1415.12	1490.37	1220.04	1303.04	1.05318	1.06803	1.15989	0.821	0.531472	0.658	0.882596	0.557	-1.29692	1228.31	1586.33	1454.37	1470.91	1496.18	1504.21	1155.62	1178.2	1333.79	1285.56	1322.22	1301.6
AT1G12650_1	25.104	20.235	24.855	20.988	0.806049	0.844425	1.01004	0.585	-1.17808	0.616	0.990599	0.983	-0.0648074	25.58	32.501	19.03	26.041	20.074	15.851	26.733	22.558	25.462	25.951	22.277	15.993
AT1G12650_2	1765.9	1819.75	2013.5	1870.68	1.0305	0.929065	0.877027	0.906	0.301127	0.756	-0.647258	0.572	1.25701	1855.28	1611.5	1841.86	2045.36	1629.51	1808.05	2178.98	1896.26	1975.63	1908.95	2008.51	1707.37
AT1G12650_3	2794.24	2666.43	2955.49	2818.41	0.954262	0.953619	0.945439	0.841	-0.482807	0.968	-0.101199	0.831	0.534751	2713.57	2646.02	3038.47	2931.18	2379.58	2718.01	2950.2	2728.12	3207.56	2801.58	3021.42	2644.84
AT1G12650_4	2786.84	2696.51	2981.65	2819.56	0.967589	0.945638	0.934665	0.879	-0.37582	0.961	-0.122767	0.794	0.645474	2701.68	2673.23	2996.86	2846.31	2508.43	2746.15	3011.74	2718.26	3237.87	2805.71	3189.02	2505.2
AT1G12660_1	660.798	633.479	709.702	602.013	0.958657	0.848261	0.931092	0.883	-0.36525	0.692	0.796703	0.895	0.355803	538.287	779.47	687.692	624.908	628.948	646.794	778.907	965.074	475.535	600.214	649.634	559.555
AT1G12663_1	24.27	17.517	19.693	19.866	0.721766	1.00877	1.23239	0.45	-1.59583	0.682	0.821828	0.727	-0.828859	15.773	35.975	25.194	16.63	17.551	18.416	21.165	26.698	13.517	26.979	19.714	14.741
AT1G12665_1	575.795	1178.38	965.908	846.381	2.04652	0.876254	0.596118	0.125	3.44425	0.379	-1.70825	0.317	2.16162	409.493	905.644	514.753	1256.51	1028.35	1266.32	968.845	1302.91	713.904	998.06	936.934	648.385
AT1G12667_1	25.858	25.184	18.334	20.805	0.973929	1.13473	1.41033	0.958	-0.146105	0.221	2.47752	0.155	-3.23251	25.751	27.692	24.245	16.817	29.188	32.537	19.951	18.696	16.523	22.55	21.068	18.955
AT1G12669_1	31.638	29.866	25.357	35.992	0.944016	1.41944	1.24771	0.92	-0.261779	0.752	-0.655271	0.63	-1.08956	30.649	23.289	44.364	21.564	30.308	40.763	22.916	34.088	20.87	38.279	27.604	44.124
AT1G12670_1	12780.2	6157.17	11468.7	13558.3	0.481773	1.1822	1.11436	0.0355	-5.47166	0.791	-0.559568	0.702	-0.89554	13816	11117.6	13590.1	4877.97	6608.13	7241.45	12869.4	11738.6	9985.43	14507.9	14539	11816.2
AT1G12672_1	370.433	431.846	476.38	415.782	1.16579	0.872795	0.777599	0.573	1.21237	0.707	-0.760869	0.586	1.21531	346.357	310.467	472.703	427.872	420.259	447.872	721.387	412.815	363.025	477.46	453.725	331.793
AT1G12680_1	1326.95	1447.79	1431.44	1407.19	1.09106	0.983057	0.927001	0.648	1.00402	0.711	-0.751393	0.742	0.786466	1304.31	1402.25	1277.49	1415.96	1568.22	1366.64	1443.53	1454.85	1396.62	1457.93	1339.07	1427.32
AT1G12700_1	77.449	88.93	88.146	129.412	1.14823	1.46815	0.878644	0.734	0.770655	0.202	-2.61039	0.745	0.779793	106.316	58.129	75.173	79.297	110.473	80.285	96.843	87.018	81.271	106.344	116.453	175.01
AT1G12710_1	2582.23	3500.83	1247.19	2119.52	1.35574	1.69943	2.07043	0.203	2.75058	0.343	1.85257	0.0677	-4.75239	2247.56	2838.54	2698.84	3507.61	3090.91	3957.46	1039.94	1660.34	1123.56	1862.9	2370.41	2156.24
AT1G12720_1	15.735	14.125	13.728	9.907	0.897666	0.72168	1.14622	0.831	-0.503294	0.281	2.12821	0.801	-0.62159	25.24	11.732	13.157	16	14.804	11.898	14.083	11.152	16.473	10.227	11.669	8.148
AT1G12725_1	13.005	11.748	12.136	13.032	0.903361	1.07378	1.07154	0.805	-0.58078	0.997	-0.00977371	0.885	-0.383158	11.163	19.256	10.231	11.362	11.52	12.387	12.958	12.642	10.913	12.298	10.158	17.717
AT1G12730_1	235.988	217.083	173.673	255.934	0.919891	1.47366	1.35881	0.693	-0.880961	0.663	-0.870866	0.28	-2.34031	227.859	219.612	262.632	202.262	234.805	215.405	141.333	180.907	204.878	263.15	231.691	274.959
AT1G12730_2	296.527	236.223	250.472	277.999	0.796631	1.1099	1.18387	0.388	-1.82372	0.841	0.438433	0.579	-1.23698	355.093	234.055	313.714	240.422	238.451	229.927	228.652	257.578	266.806	265.465	237.692	340.492
AT1G12740_1	27.691	29.164	30.156	27.504	1.05318	0.912051	0.918273	0.891	0.343372	0.98	0.0639054	0.823	0.56045	29.638	26.656	26.877	27.812	22.656	39.368	31.789	38.324	22.51	24.976	33.147	25.131
AT1G12750_1	104.585	56.422	103.75	133.962	0.539482	1.29119	1.00804	0.0895	-3.92694	0.47	-1.40267	0.988	-0.0466852	83.371	93.381	146.937	56.051	54.944	58.323	120.506	101.775	91.058	146.14	152.559	107.828
AT1G12750_2	51.355	45.211	39.513	52.227	0.880369	1.32177	1.2997	0.814	-0.550514	0.978	-0.0695593	0.764	-0.727836	59.952	30.277	74.617	44.694	41.236	50.144	82.77	30.205	24.676	58.229	41.757	58.591
AT1G12760_1	2772.94	2772.44	2853.82	2817.75	0.999817	0.987361	0.97166	1	-0.00174911	0.932	-0.201737	0.918	0.281791	2722.95	2985.53	2622.77	2637.41	3245.22	2489.79	2647.03	2931.95	2994.78	2907.1	2736.7	2812.03
AT1G12770_1	830.703	942.2	758.179	788.103	1.13422	1.03947	1.09566	0.539	1.31063	0.792	0.55885	0.781	-0.67763	753.89	930.299	817.347	1008.61	940.185	882.047	610.938	898.164	794.26	862.467	738.086	768.951
AT1G12775_1	219.244	335.013	246.176	282.183	1.52804	1.14627	0.890599	0.279	2.29945	0.458	-1.44023	0.85	0.479513	170.615	324.921	190.102	384.712	329.156	296.927	170.613	364.254	240.061	301.186	283.454	263.194
AT1G12780_1	13218.5	16305.5	17479.9	12643.1	1.23354	0.723294	0.756214	0.42	1.70135	0.893	0.308181	0.359	1.98191	15980.4	11960.3	12084.3	14187.8	18507.6	16509.8	16856.3	14925.9	21228.3	15981.2	12272	10304.7
AT1G12790_1	421.47	525.9	549.588	424.667	1.24777	0.7727	0.766884	0.305	2.17617	0.98	-0.0630379	0.301	2.23062	471.639	379.864	417.891	518.98	582.862	480.832	623.711	480.934	553.406	520.391	399.38	368.493
AT1G12800_1	544.436	477.395	479.345	558.885	0.876861	1.16593	1.13579	0.439	-1.63547	0.9	-0.28922	0.549	-1.32172	527.38	555.522	550.828	485.963	456.793	490.13	461.017	503.666	474.335	537.479	509.421	637.572
AT1G12805_1	98.632	38.394	63.053	16.94	0.389268	0.268664	1.56426	0.014	-7.72164	0.0132	9.07591	0.449	-1.62773	80.848	106.498	111.439	34.257	43.122	38.313	37.841	116.513	56.857	19.551	22.028	11.288
AT1G12810_1	6240.53	8140.7	5806.16	7707.5	1.30449	1.32747	1.07481	0.208	2.72126	0.265	-2.21787	0.796	-0.638667	6125.27	7171.64	5532.48	8252.77	8071.15	8099.35	5559.48	5629.46	6254.11	7846.6	7364.05	7923.96
AT1G12810_2	38.193	34.702	27.406	42.341	0.908603	1.54494	1.39357	0.868	-0.410201	0.791	-0.562212	0.383	-1.87667	27.223	48.814	41.924	22.455	41.185	45.188	33.197	24.59	25.218	38.233	36.648	54.175
AT1G12820_1	4551.69	5248.05	4300.53	4880.75	1.15299	1.13492	1.0584	0.552	1.27382	0.704	-0.767792	0.871	-0.42249	4373.44	4689.05	4598.46	4831.21	6409.28	4667.98	3341.82	4790.92	4967.8	4446.46	4702.9	5560.04
AT1G12830_1	3163.82	3412.33	3547.28	3144.15	1.07855	0.886354	0.891901	0.823	0.526331	0.983	0.0515661	0.694	0.917965	2993.53	3823.45	2766.93	3823.03	2688.32	3866.02	3878.66	3528.36	3261.6	3353.41	3428.94	2703.1
AT1G12840_1	11095.5	10099.1	6243.67	10504	0.910193	1.68235	1.77709	0.632	-1.04756	0.78	0.587867	0.0799	-4.39645	10108.3	12218.8	11059.6	10201.9	9733.1	10373.2	5025.68	6964.59	6953.92	11105.1	9483.55	11004.6
AT1G12845_1	1978.25	1255.63	3936.06	2529	0.63472	0.64252	0.502596	0.24	-2.50386	0.298	-2.04687	0.0956	4.05611	1621.14	2295.03	2080.81	1442.3	876.149	1566.58	5199.51	3885.54	3018.36	2313.96	2439.27	2865.69
AT1G12850_1	1245.86	1529.87	1329.99	1360.99	1.22796	1.02331	0.936748	0.368	1.89795	0.609	-1.00912	0.815	0.58567	1162.03	1404.21	1185.12	1321.47	1599.14	1694.4	1305.4	1472.27	1224.09	1414.01	1331.21	1339.26
AT1G12860_1	180.829	238.638	165.428	226.983	1.31969	1.3721	1.0931	0.192	2.8355	0.211	-2.54358	0.716	-0.857482	182.124	173.877	186.721	225.667	275.908	218.265	157.691	185.001	155.184	203.975	225.505	254.242
AT1G12870_1	30.835	32.226	32.084	38.857	1.04511	1.21111	0.961092	0.941	0.201215	0.71	-0.75256	0.949	0.181655	43.675	19.626	34.204	25.893	35.18	36.742	27.126	30.557	39.843	41.947	22.465	62.258
AT1G12880_1	3396.68	3137.85	3200.14	5153.94	0.9238	1.61053	1.06141	0.875	-0.388023	0.317	-1.95444	0.922	-0.270904	4208.54	2106.18	4421.16	3200.8	3221.18	2996.56	3468.45	2559.21	3692.05	4449.57	6038.25	5095.54
AT1G12890_1	298.755	463.683	196.842	165.635	1.55205	0.84146	1.51774	0.132	3.35702	0.0197	7.20335	0.273	-2.37534	317.449	299.436	280.524	598.003	391.332	426.004	169.708	289.422	155.281	159.383	160.911	177.185
AT1G12900_1	1184.81	462.016	1019.05	1037.01	0.389951	1.01762	1.16266	0.0327	-5.6336	0.6	1.03439	0.636	-1.07439	1212.92	928.158	1477.37	373.434	449.056	588.109	995.583	1090.35	974.863	1017.59	1069.9	1024.3
AT1G12900_2	438.635	163.864	290.247	385.166	0.373576	1.32703	1.51125	0.0343	-5.541	0.645	0.916615	0.287	-2.30206	457.024	334.233	552.486	126.178	170.193	204.89	219.084	341.771	326.555	378.065	424.061	356.409
AT1G12900_3	657.536	235.983	488.127	626.534	0.358891	1.28355	1.34706	0.0266	-6.01009	0.838	0.443671	0.257	-2.46721	671.177	557.16	760.223	168.469	265.843	293.426	469.966	535.394	462.231	609.533	583.676	691.296
AT1G12910_1	6351.86	5286.51	5449.79	5825.32	0.832277	1.06891	1.16552	0.318	-2.11642	0.653	0.894245	0.587	-1.21144	6102.55	7001.88	5997.59	5197.3	5300.47	5363.08	4445.41	6085.83	5982.83	6633.12	5554.1	5365.73
AT1G12920_1	6677.57	6649.18	6060.85	6664.57	0.995749	1.09961	1.10175	0.991	-0.0351199	0.995	0.0178931	0.773	-0.700533	6059.15	8046.78	6106.9	7231.05	5741.9	7080.23	5151.62	7234.61	5973.67	7289.4	6436.52	6309.18
AT1G12930_1	1212.04	1076.03	945.453	1137.65	0.887779	1.20329	1.28197	0.527	-1.34658	0.731	0.70495	0.38	-1.88943	1257.85	1092.45	1295.76	1065.1	1058.64	1104.92	762.339	1103.46	1004.65	1151.7	1050.17	1217.39
AT1G12935_1	25.206	23.023	23.942	17.383	0.9134	0.726068	1.05281	0.921	-0.258556	0.513	1.26662	0.952	-0.167733	15.427	50.614	20.51	37.68	18.194	17.802	21.422	32.267	19.854	16.796	19.125	16.353
AT1G12938_1	35.516	51.416	42.311	38.092	1.4477	0.900287	0.839385	0.198	2.78586	0.767	-0.619065	0.511	1.4373	34.902	31.474	40.78	59.156	56.11	40.95	47.134	36.969	43.471	32.414	40.645	41.955
AT1G12940_1	17.774	15.105	17.595	13.482	0.849857	0.76626	1.01018	0.564	-1.23635	0.381	1.70077	0.974	-0.0956153	16.567	17.344	19.541	14.953	18.885	12.205	17.538	16.332	19.016	11.84	19.184	10.79
AT1G12950_1	24.392	20.35	17.335	24.856	0.834303	1.43389	1.40709	0.742	-0.749363	0.976	-0.0752795	0.434	-1.68227	30.402	15.256	31.29	26.796	21.24	14.807	18.662	17.606	15.854	33.176	26.978	17.158
AT1G12960_1	51.808	38.27	42.835	45.347	0.738701	1.05864	1.20948	0.393	-1.80382	0.818	0.492435	0.688	-0.933465	47.736	51.543	56.516	41.678	26.937	49.928	68.202	36.275	31.767	36.901	86.161	29.328
AT1G12970_1	381.19	339.077	345.101	331.828	0.889522	0.961539	1.10457	0.603	-1.12881	0.378	1.71093	0.82	-0.571019	376.704	384.766	382.144	361.838	377.907	285.098	245.738	483.338	346.033	337.876	303.866	355.878
AT1G12980_1	68.297	91.084	58.698	50.126	1.33365	0.853958	1.16353	0.31	2.15207	0.258	2.2547	0.739	-0.794845	64.535	56.868	86.805	87.591	102.418	84.235	81.61	43.592	56.849	42.779	54.423	54.097
AT1G12990_1	924.341	956.839	646.812	724.059	1.03516	1.11943	1.42907	0.939	0.206086	0.435	1.51203	0.418	-1.74043	745.766	1284.39	824.515	917.2	841.445	1135.08	491.182	898.066	613.457	840.408	691.798	652.907
AT1G13000_1	730.094	882.554	696.671	866.88	1.20882	1.24432	1.04797	0.317	2.11933	0.255	-2.27127	0.847	-0.487943	696.294	733.155	762.337	849.296	975.915	829.378	690.359	686.304	713.66	884.199	867.346	849.444
AT1G13010_1	30.8	51.519	69.446	37.902	1.67269	0.545777	0.443514	0.172	3.00066	0.501	-1.30489	0.0435	6.02143	28.306	32.117	32.14	46.83	39.297	74.306	57.023	67.581	86.908	28.96	52.641	35.716
AT1G13020_1	2331.82	3036.51	2742.3	2532.3	1.30221	0.923421	0.850313	0.422	1.69651	0.785	-0.574773	0.657	1.01795	1958.45	3187.5	2031.05	3368.53	2653.8	3131.96	2885.56	2991.29	2389.22	2477.9	2622.43	2498.96
AT1G13030_1	1272.45	1409.38	1351.41	1576.6	1.10761	1.16663	0.94157	0.719	0.81047	0.226	-2.44439	0.827	0.546604	1155.05	1346.55	1324.64	1619.64	1117.1	1547.3	1522.67	1289.96	1256.56	1656.13	1626.46	1454.87
AT1G13040_1	19.539	23.181	14.408	23.355	1.18638	1.62097	1.35614	0.771	0.670036	0.797	-0.545297	0.439	-1.66449	18.839	25.291	15.656	24.139	14.105	36.585	11.453	19.394	13.465	17.885	14.392	49.491
AT1G13050_1	51.381	58.037	72.077	69.972	1.12953	0.970798	0.712869	0.786	0.631181	0.315	-1.96337	0.487	1.51063	48.043	39.533	71.421	76.82	48.274	52.714	104.875	51.252	69.663	67.135	67.932	75.118
AT1G13050_2	148.252	145.621	171.53	221.216	0.982258	1.28967	0.864292	0.973	-0.096556	0.277	-2.15348	0.757	0.74715	179.568	97.539	186.033	153.486	151.067	133.18	186.033	143.496	189.056	207.681	209.514	248.795
AT1G13060_1	15612.1	15716.1	12609.2	15325.1	1.00666	1.21539	1.23815	0.981	0.0708653	0.932	0.202641	0.423	-1.72356	14259.1	17734.7	15047.7	15681.9	15351	16125	10784.5	14505.5	12815.2	16104.4	15332.9	14576.1
AT1G13070_1	12.821	11.683	16.127	11.407	0.911232	0.707335	0.79498	0.753	-0.717335	0.605	1.02046	0.465	1.57544	12.244	15.863	10.85	10.391	13.248	11.583	13.649	16.07	19.123	11.616	11.524	11.089
AT1G13080_1	31.269	27.735	47.581	38.718	0.886981	0.813722	0.657163	0.855	-0.444922	0.685	-0.814221	0.456	1.6063	55.405	28.033	19.684	22.192	34.226	28.088	43.046	41.864	59.777	47.514	35.642	34.273
AT1G13080_2	33.851	43.311	91.619	42.319	1.27945	0.461902	0.369478	0.562	1.24203	0.248	-2.31177	0.0679	4.74419	33.237	31.054	37.583	35.74	67.901	33.478	135.162	58.515	97.238	38.472	41.733	47.204
AT1G13090_1	1145.25	2746.67	1449.8	1285.48	2.3983	0.886663	0.789941	0.0165	7.09246	0.512	-1.27003	0.368	1.94578	1213.32	1209.71	1023.41	2543.92	3402.25	2394.13	1365.51	1300.08	1716.55	1386.92	1277.94	1198.49
AT1G13100_1	38.171	37.41	36.417	26.045	0.98005	0.715197	1.04817	0.972	-0.101179	0.29	2.08397	0.943	-0.200337	58.24	32.456	29.423	45.123	35.099	33.056	37.145	25.899	50.202	26.352	24.943	26.88
AT1G13110_1	34.626	54.046	83.356	115.421	1.56087	1.38467	0.415395	0.652	0.992028	0.0319	-5.90079	0.0972	4.02757	46.133	35.608	25.272	19.012	111.11	74.732	92.669	57.05	109.553	138.923	134.296	82.416
AT1G13120_1	864.325	787.835	659.809	952.416	0.911503	1.44347	1.30996	0.678	-0.921716	0.552	-1.16	0.23	-2.63914	849.76	802.666	946.671	896.473	754.26	723.181	627.693	686.474	666.63	992.982	915.253	950.6
AT1G13130_1	1310.48	1523.26	683.909	928.802	1.16237	1.35808	1.91617	0.67	0.944071	0.219	2.49105	0.176	-3.03612	1148.05	1710.13	1146.31	1735.91	1205.97	1688.35	603.001	1047.35	506.509	1065.59	870.62	863.673
AT1G13140_1	18.271	16.053	16.057	13.649	0.878654	0.850042	1.13786	0.639	-1.02658	0.226	2.44457	0.77	-0.709367	15.517	17.367	22.633	14.355	17.547	16.425	15.654	22.002	12.019	14.847	13.478	12.707
AT1G13145_1	950.86	839.478	959.879	687.329	0.882862	0.716058	0.990603	0.559	-1.25047	0.12	3.42572	0.981	0.0716443	1037.72	905.498	914.914	921.745	737.744	869.984	1161.09	977.228	779.45	692.571	765.58	612.407
AT1G13150_1	22.026	29.667	26.344	26.305	1.3469	0.998535	0.8361	0.382	1.84626	0.482	-1.36739	0.54	1.34973	26.874	18.828	21.119	31.555	22.452	36.857	30.082	25.319	24.005	25.983	22.716	30.839
AT1G13160_1	596.527	441.732	293.799	511.618	0.740506	1.74139	2.03039	0.329	-2.06285	0.55	1.1663	0.0783	-4.43422	691.322	464.218	661.437	523.45	379.074	434.387	244.098	284.596	365.056	485.952	477.156	577.544
AT1G13170_1	657.628	638.214	607.571	616.441	0.970479	1.0146	1.08239	0.887	-0.355094	0.708	0.757782	0.805	-0.61203	626.087	706.906	642.606	611.776	646.948	656.808	590.01	748.514	507.847	635.909	564.492	652.563
AT1G13180_1	1660.19	1465.98	1350.58	1266.36	0.883022	0.93764	1.22924	0.547	-1.28797	0.162	2.9549	0.453	-1.61487	1584.29	1520.72	1899.28	1547.65	1422.07	1431.52	1120.78	1464.23	1501.18	1287.7	1212.11	1301.11
AT1G13190_1	1695.98	2270.53	1211.37	2073.95	1.33877	1.71207	1.40005	0.304	2.1805	0.421	-1.55828	0.28	-2.33849	1552.28	2121.26	1481.49	2353.33	2557.86	1944.56	1065.48	1152.5	1447.58	1964.89	1883.11	2410.9
AT1G13195_1	1117.96	1546.52	1288.67	1095.79	1.38334	0.85033	0.867531	0.125	3.44683	0.918	0.242899	0.614	1.13672	1068.91	1210.67	1079.72	1441.54	1487.81	1724.63	1561.49	1247.56	1098.55	1059.91	1166.32	1064.38
AT1G13195_2	31.351	32.261	28.769	31.625	1.02905	1.09926	1.08972	0.902	0.311628	0.968	-0.100213	0.765	-0.723174	29.548	30.251	34.472	29.732	33.741	33.471	24.287	31.545	31.08	29.467	33.701	31.85
AT1G13200_1	24.2	17.359	12.409	14.362	0.717291	1.15736	1.95015	0.224	-2.61054	0.0834	4.03932	0.0784	-4.43939	22.467	30.221	20.874	18.513	15.363	18.391	10.186	12.672	14.805	14.852	16.053	12.426
AT1G13210_1	76.834	84.226	90.744	119.112	1.09621	1.31262	0.846716	0.777	0.656525	0.136	-3.23546	0.65	1.03519	65.748	95.003	72.619	99.105	85.755	70.306	69.912	109.557	97.556	120.098	100.517	139.989
AT1G13220_1	12.897	10.377	14.805	14.145	0.804638	0.955399	0.871108	0.634	-1.04027	0.831	-0.460273	0.808	0.605129	14.874	8.106	17.79	10.81	11.343	9.114	13.523	12.29	19.525	14.364	13.977	14.095
AT1G13220_2	1119.95	1195.04	1057.33	1191.82	1.06704	1.1272	1.05923	0.753	0.717207	0.698	-0.782089	0.848	-0.485852	1043.15	1115.45	1207.27	1276.95	1209.06	1105.4	891.511	1184.86	1119.01	1198.27	1196.3	1180.97
AT1G13230_1	60.463	68.234	79.63	124.058	1.12853	1.55794	0.759304	0.75	0.727511	0.0302	-6.057	0.411	1.7674	57.401	63.814	60.344	51.696	96.795	63.489	57.705	97.538	89.71	114.389	107.08	155.877
AT1G13240_1	22.034	18.992	23.63	19.666	0.861963	0.832271	0.932463	0.735	-0.767458	0.813	0.504881	0.894	0.357426	14.984	25.49	28.007	15.214	22.236	20.251	18.871	28.371	24.645	15.577	17.094	28.565
AT1G13245_1	329.316	302.204	958.927	258.193	0.917672	0.269252	0.343421	0.941	-0.201958	0.829	0.465874	0.265	2.42225	879.64	150.684	269.442	279.54	380.611	259.404	1041.37	607.164	1394.58	443.159	331.106	117.302
AT1G13250_1	450.051	646.969	227.816	374.579	1.43755	1.64422	1.9755	0.119	3.50893	0.447	1.47085	0.0509	-5.50621	428.622	530.19	401.125	620.914	648.175	672.863	199.531	247.43	239.491	326.908	354.602	453.383
AT1G13260_1	331.579	622.563	448.683	530.016	1.87757	1.18127	0.739006	0.232	2.55453	0.215	-2.51703	0.403	1.79953	385.882	408.709	231.15	404.645	914.399	652.139	460.911	414.177	473.167	423.941	645.002	544.501
AT1G13270_1	2509.55	1699.92	1538.04	1617.21	0.677382	1.05148	1.63166	0.142	-3.26184	0.0542	4.81246	0.0842	-4.30372	2506.5	2226	2832.65	1992.35	1446.5	1704.53	1392.35	1644.12	1589.35	1619.27	1575.83	1657.57
AT1G13270_2	19.157	19.19	17.805	21.294	1.00171	1.19594	1.07593	0.997	0.0122188	0.641	-0.925254	0.821	-0.567834	15.5	20.603	22.017	23.148	18.756	16.278	16.711	19.568	17.262	22.747	20.506	20.7
AT1G13280_1	2159.84	1993.01	2914.76	2991.18	0.922757	1.02622	0.741004	0.717	-0.815507	0.119	-3.44662	0.226	2.66645	2119.21	2471.68	1923.54	2079.68	2005.08	1898.46	2754.66	3143.62	2859.62	3063.87	2839.58	3076.11
AT1G13290_1	31.23	23.776	36.125	20.34	0.761323	0.563032	0.864501	0.259	-2.3987	0.136	3.22362	0.787	0.662405	31.663	26.198	36.721	22.953	22.7	25.797	54.737	23.378	36.843	24.528	19.958	17.189
AT1G13300_1	40.04	40.534	50.68	28.743	1.01234	0.567155	0.790058	0.988	0.0444735	0.599	1.03597	0.746	0.776235	44.98	22.244	64.158	35.092	52.395	36.222	79.249	42.339	38.795	21.612	46.817	23.471
AT1G13310_1	24.339	18.009	55.735	20.029	0.739922	0.359358	0.436697	0.27	-2.34254	0.378	1.71206	0.173	3.06396	28.2	22.175	23.057	14.571	20.628	19.432	52.856	32.429	101.007	23.019	20.24	17.245
AT1G13320_1	4692.87	4043.27	3114.71	4101.76	0.861577	1.3169	1.50668	0.391	-1.81321	0.374	1.72722	0.178	-3.01932	4438.26	4664.63	4992.15	4102.83	3986.12	4041.7	2422.64	3613.05	3452.14	4228.7	4060.29	4019.26
AT1G13320_2	4409.44	4057.14	3106.36	4090.18	0.920103	1.31671	1.41949	0.646	-1.01062	0.624	0.971876	0.246	-2.53336	4151.16	4623.82	4466.61	4031.64	4187.51	3955.68	2413.57	3760.57	3302.5	3966.65	4141.08	4165.72
AT1G13330_1	812.142	823.9	793.906	700.064	1.01448	0.881798	1.02297	0.963	0.129155	0.579	1.08855	0.941	-0.208626	778.077	806.847	853.26	981.091	698.62	815.967	781.078	901.256	710.828	766.204	849.04	527.401
AT1G13340_1	462.521	466.34	700.068	547.106	1.00826	0.781504	0.660681	0.987	0.0503123	0.544	-1.18303	0.212	2.75921	479.783	496.743	415.164	374.204	658.478	411.584	705.353	541.342	898.55	420.405	561.104	694.228
AT1G13350_1	663.679	648.909	790.382	1196.16	0.977745	1.5134	0.839694	0.971	-0.104182	0.193	-2.68805	0.771	0.70738	814.169	400.44	896.651	679.907	663.871	605.366	870.664	571.195	992.834	1059.81	1338.77	1206.24
AT1G13360_1	3058.26	3934.51	2956.37	3106.84	1.28652	1.0509	1.03446	0.355	1.953	0.96	-0.127685	0.93	-0.244332	3340.44	3585.63	2388.1	3723.51	4243.14	3855.07	2682.02	3219.52	2992.43	2977.04	3141.31	3206.73
AT1G13370_1	407.817	525.347	623.955	390.623	1.28819	0.626043	0.6536	0.474	1.51488	0.885	0.329954	0.172	3.07057	466.278	422.505	344.286	440.939	449.16	732.082	755.402	604.039	532.374	467.146	393.604	324.161
AT1G13380_1	10020.9	9496.82	10362.3	9285.29	0.9477	0.896063	0.967053	0.798	-0.596426	0.647	0.90957	0.917	0.283692	9607.34	10940.4	9573.81	9924.82	8790.16	9817.82	12276	9669.21	9374	9340.94	8763.83	9779.17
AT1G13390_1	179.462	222.21	214.655	276.275	1.2382	1.28707	0.836046	0.559	1.25163	0.0737	-4.26555	0.581	1.23226	175.685	156.366	210.396	173.859	310.503	203.248	250.732	169.488	232.743	275.512	264.641	289.221
AT1G13390_2	146.039	268.167	153.095	168.773	1.83627	1.10241	0.953911	0.0295	5.82009	0.458	-1.43893	0.9	0.335468	130.731	154.137	154.569	259.837	306.533	242.125	148.915	124.472	193.585	192.54	151.932	164.34
AT1G13400_1	149.762	140.952	111.086	47.421	0.941172	0.426883	1.34816	0.898	-0.32324	0.032	5.88893	0.387	-1.86459	166.605	186.537	108.081	123.529	121.582	186.454	118.883	113.759	101.361	54.859	56.401	34.465
AT1G13410_1	74.669	88.375	53.367	73.155	1.18356	1.37079	1.39915	0.47	1.5248	0.956	0.137585	0.192	-2.90928	82.21	71.289	71.034	92.084	74.639	100.424	47.129	61.264	52.641	93.921	54.551	76.412
AT1G13420_1	229.064	297.742	144.842	133.651	1.29982	0.922735	1.58147	0.568	1.22504	0.173	2.84251	0.494	-1.4899	188.062	347.778	183.766	256.785	258.67	397.379	115.243	277.08	95.163	153.504	117.489	132.374
AT1G13430_1	12.566	11.294	11.131	9.485	0.898798	0.852125	1.12897	0.755	-0.713083	0.323	1.9299	0.734	-0.809012	10.477	17.105	11.073	11.236	12.349	10.383	11.479	11.033	10.888	9.527	8.779	10.201
AT1G13440_1	29142.7	30388.8	25595.4	30926.8	1.04276	1.2083	1.13859	0.853	0.44818	0.695	-0.79012	0.608	-1.14989	28348	30544	28585.3	26835.3	32472.8	32204.5	21843.9	27004.3	28426.5	31094.8	30176.5	31524.5
AT1G13440_2	18514.7	18717.4	15703.2	19318.1	1.01095	1.2302	1.17904	0.965	0.125706	0.783	-0.581036	0.448	-1.632	18653.4	18799.4	18098.7	17504.4	18233.6	20545.4	14526.1	15506.6	17190.9	19529.5	19466	18963.6
AT1G13448_1	402.23	704.093	1592.39	1617.31	1.75047	1.01565	0.252594	0.706	0.846862	0.184	-2.75319	0.213	2.74926	1270.11	349.072	146.78	297.71	1970.49	595.008	1607.47	1149.72	2184.84	1883.34	1700.32	1321.07
AT1G13450_1	481.896	501.03	625.448	572.144	1.03971	0.914774	0.770481	0.916	0.273037	0.412	-1.59058	0.438	1.66821	497.884	410.38	547.703	430.946	644.255	453.013	614.424	492.625	808.332	635.099	563.792	523.064
AT1G13450_2	528.025	490.142	627.226	596.867	0.928255	0.951597	0.841841	0.852	-0.45154	0.518	-1.25346	0.622	1.11484	557.127	470.032	562.187	426.202	695.079	397.48	681.487	466.539	776.117	673.385	561.075	562.792
AT1G13450_3	50.06	77.553	77.956	103.426	1.54919	1.32671	0.642158	0.508	1.40678	0.238	-2.37386	0.507	1.44907	67.06	24.057	77.764	88.044	84.067	63.018	63.306	78.906	94.842	111.406	88.11	112.707
AT1G13460_1	417.882	451.758	355.783	526.285	1.08107	1.47923	1.17454	0.801	0.590019	0.36	-1.77969	0.713	-0.867667	319.523	481.28	474.527	472.898	443.667	439.432	262.728	463.897	369.512	512.713	554.779	512.47
AT1G13470_1	12.511	8.825	10.487	10.655	0.705381	1.01606	1.19307	0.222	-2.62127	0.64	0.928562	0.677	-0.966498	12.616	15.469	10.036	8.467	8.201	9.899	8.735	14.639	9.019	8.223	10.439	14.092
AT1G13480_1	23.715	18.91	21.657	17.904	0.797398	0.82667	1.09499	0.533	-1.32804	0.262	2.23661	0.782	-0.674617	20.543	30.014	21.63	25.61	16.703	15.807	21.471	19.979	23.68	16.563	17.41	19.902
AT1G13485_1	7.32	7.964	7.954	11.541	1.08789	1.45094	0.920265	0.722	0.801098	0.182	-2.76673	0.747	0.773372	6.552	7.653	7.823	7.207	7.664	9.144	8.627	7.463	7.817	16.434	9.157	10.216
AT1G13490_1	32.973	45.428	34.703	48.687	1.37773	1.40296	0.950156	0.382	1.84815	0.12	-3.42888	0.88	0.398418	33.638	29.476	36.156	65.839	39.815	35.764	42.079	33.084	30.02	47.28	42.05	58.048
AT1G13500_1	19.132	20.398	25.16	29.141	1.06618	1.15824	0.760426	0.761	0.693981	0.572	-1.10593	0.488	1.50731	18.874	17.942	20.679	19.88	22.415	19.046	18.909	37.254	22.609	71.766	14.481	23.811
AT1G13510_1	16.478	15.491	17.637	14.583	0.940115	0.826868	0.934282	0.839	-0.487213	0.636	0.938307	0.823	0.562153	15.389	18.274	15.909	12.358	18.199	16.529	17.017	20.818	15.486	14.589	18.175	11.697
AT1G13520_1	60.942	38.825	70.027	45.52	0.637078	0.650032	0.870264	0.145	-3.23653	0.211	2.54952	0.783	0.671826	56.278	76.108	52.842	41.989	32.132	43.376	85.359	45.312	88.782	45.297	45.02	46.251
AT1G13530_1	21.586	14.585	19.528	24.035	0.675679	1.23081	1.10537	0.167	-3.04271	0.743	-0.676019	0.757	-0.747327	19.716	24.995	20.41	13.225	18.101	12.96	21.189	15.883	22.127	24.299	17.991	31.762
AT1G13540_1	30.004	31.069	30.116	33.429	1.03549	1.10998	0.996273	0.918	0.266462	0.687	-0.809457	0.996	0.020485	29.348	24.115	38.165	30.183	32.159	30.897	41.272	24.516	26.996	33.387	30.57	36.599
AT1G13550_1	16.935	16.389	23.234	19.811	0.967728	0.852669	0.728917	0.952	-0.164379	0.714	-0.742623	0.376	1.90828	17.309	14.798	18.963	12.034	25.243	14.491	20.598	18.847	32.307	12.311	27.035	23.361
AT1G13560_1	5454.68	5869.78	4171.61	5581.6	1.0761	1.338	1.30757	0.73	0.779739	0.908	-0.267633	0.315	-2.16949	5384.29	4965.57	6070.28	5860.48	6240.52	5529.83	3482.95	4581.1	4549.8	5509.35	5535.14	5702.28
AT1G13570_1	954.716	914.177	918.951	1046.08	0.957538	1.13834	1.03892	0.859	-0.431856	0.585	-1.07103	0.892	-0.363374	944.757	973.414	946.248	831.792	1073.91	855.28	1010.84	940.766	816.042	1167.36	1017.67	963.582
AT1G13580_1	20.377	23.629	24.029	24.398	1.15955	1.01537	0.848031	0.559	1.25046	0.376	-1.72235	0.58	1.23258	18.287	19.048	24.291	21.768	27.253	22.236	26.856	25.754	20.059	24.296	22.922	26.079
AT1G13580_2	1295.75	1182.9	1064.03	1272.87	0.912907	1.19627	1.21778	0.629	-1.05808	0.93	0.210299	0.438	-1.66698	1193.76	1379.83	1320.76	1163.38	1152.28	1234.72	920.885	1239.92	1055.02	1356.15	1194.27	1273.33
AT1G13590_1	738.601	881.123	769.144	497.522	1.19296	0.646852	0.960291	0.581	1.18975	0.103	3.67843	0.916	0.286121	898.325	643.119	697.438	689.363	1043.29	951.164	918.817	759.749	651.813	494.978	507.017	490.716
AT1G13600_1	22.973	20.132	17.2	21.811	0.876345	1.26806	1.3356	0.763	-0.690932	0.908	0.268107	0.528	-1.38327	31.232	15.655	24.796	16.971	23.081	20.83	22.59	13.855	16.258	18.556	26.516	21.087
AT1G13605_1	8364.23	6832.34	8517.47	9925.59	0.816853	1.16532	0.982009	0.427	-1.67569	0.48	-1.37175	0.962	0.138287	8789.7	6754.38	9856.38	7008.3	6351.05	7165.56	8897.64	9006.62	7710.71	10180.6	10943.3	8777
AT1G13607_1	7262.31	2708.64	2971.53	1228.23	0.372972	0.413334	2.44396	0.0275	-5.96273	0.0112	11.3947	0.0546	-5.25259	9820.64	5402.51	7219.19	3006.9	2375.27	2782.42	2974.03	3394.35	2599.2	1256.86	1281.56	1150.32
AT1G13608_1	315.02	131.884	393.155	392.001	0.418654	0.997065	0.801261	0.108	-3.65412	0.491	-1.33623	0.622	1.11425	270.88	296.83	388.802	221.18	112.997	91.784	394.234	561.518	274.519	430.024	480.815	291.333
AT1G13609_1	11407.2	5058.11	12027.5	12941.6	0.443415	1.07601	0.948426	0.0161	-7.20048	0.613	-0.99937	0.883	0.388923	11876	9638.54	12967.4	4516.46	5336.59	5369.11	14553.4	11357.4	10526.4	14225.6	14323	10638
AT1G13610_1	13.101	15.265	14.571	15.969	1.16522	1.0959	0.899072	0.677	0.926235	0.445	-1.47882	0.795	0.641406	11.344	15.208	13.034	15.508	11.383	20.152	16.772	17.463	10.563	12.68	17.656	18.188
AT1G13620_1	11.086	10.865	9.202	8.476	0.980116	0.921044	1.20468	0.979	-0.0789517	0.508	1.28326	0.692	-0.920539	8.781	17.86	8.686	15.868	9.773	8.271	9.139	9.225	9.243	9.739	8.243	7.584
AT1G13630_1	29.061	27.986	32.091	35.566	0.96301	1.10827	0.905579	0.899	-0.320634	0.378	-1.70957	0.859	0.455375	26.551	30.785	30.027	24.02	26.812	34.034	23.572	26.197	53.517	37.949	28.713	41.287
AT1G13635_1	26.094	66.859	23.263	37.836	2.56221	1.62643	1.12169	0.115	3.56491	0.591	-1.05695	0.9	-0.335633	40.423	15.818	27.788	89.385	49.708	67.265	17.368	15.75	46.025	19.346	47.204	59.314
AT1G13640_1	1309.24	1505.08	1316.82	1230.52	1.14958	0.934463	0.99425	0.466	1.54043	0.741	0.681498	0.988	0.0457063	1227.83	1449.34	1261.11	1429.55	1502.51	1587.32	1168.06	1606.62	1216.74	1167.85	1177.58	1354.83
[truncated: 35,171 more rows]

## Sheet: Supptable3-1
Supplementary table 3. GO analysis of genes up and down regulated in seed samples
Term	Observed Frequency	Expected Frequency	p-value	Genes
[truncated: 12 more rows]

## Sheet: Supptable3-2
Supplementary table 3. GO analysis of genes up and down regulated in wt seeds 60 HAP compared to wt seeds 80 HAP
[truncated: 18 more rows]

[truncated: 9 more sheets: Supptable3-3, Supptable4, Supptable5, Supptable6, Supptable7, Supptable8, Supptable9, Supptable10, Supptable11]
